# Supplementary material for: Ectopic JAK–STAT activation enables the transition to a stem-like and multilineage state conferring AR-targeted therapy resistance
Source: Nat Cancer. 2022 Sep 5;3(9):1071–87. doi: 10.1038/s43018-022-00431-9 (PMC9499870; doi:10.1038/s43018-022-00431-9)
Supplement: Source Data Fig. 1 — Statistical source data for Fig. 1. [file 43018_2022_431_MOESM4_ESM.xlsx]

## Sheet: Fig 1b
	Sample												Adjusted P Value
Target	sgNT			sgTP53/RB1			sgTP53/RB1/SOX2			Sox2 OE			sgNT vs. sgTP53/RB1	sgNT vs. Sox2 OE	sgTP53/RB1 vs. sgTP53/RB1/SOX2
JAK1	0.927575	1.0574	1.01502	7.04664	7.80617	7.02385	1.12108	1.40339	1.20003	2.3866	2.41213	2.23674	0.0082	0.0005	0.0043
JAK2	1.03704	0.970515	0.99244	15.3553	15.9133	15.2564	0.247015	0.233615	0.243885	7.22248	7.32262	7.27593	0.0011	<0.0001	0.0011
STAT1	0.916492	1.09815	0.985358	10.6452	11.4178	11.7446	0.952415	0.977741	1.0116	1.80809	1.72398	1.79554	0.0046	0.0065	0.0058
STAT2	1.01237	0.974446	1.01319	7.90941	7.04017	7.97979	0.736872	0.748126	0.72648	2.62992	2.40092	2.68746	0.0122	0.0156	0.0114
STAT3	1.00233	1.03809	0.959575	2.41798	2.52246	2.65146	0.900201	0.902328	0.881751	1.96601	1.99541	1.8468	0.0045	0.0024	0.0094
OSMR	0.889164	1.15058	0.977465	52.9815	51.9755	64.5262	0.422912	0.940407	0.864761	5.39047	5.49452	6.8359	0.0313	0.0456	0.0307
IL6ST	1.07917	0.943824	0.981788	8.57623	8.46827	8.98276	3.2563	3.18892	3.69919	7.14709	6.45162	6.93336	0.0012	0.0051	0.0001
SOS1	0.987845	1.00285	1.00943	3.46619	3.54577	3.81161	0.378608	0.391303	0.419872	5.19962	5.24189	4.30264	0.0093	0.0363	0.0055
SOS2	1.18123	0.915538	0.924675	3.43715	3.41077	3.75519	1.78768	1.98037	1.9214	3.08609	3.00168	3.34007	0.0005	0.0006	0.0058
PIK3CA	1.01311	0.927701	1.06398	8.1082	6.92766	7.67154	2.41962	2.31843	2.40898	4.92031	5.50472	5.07319	0.0148	0.0067	0.0247
STAM2	0.962256	0.969086	1.07238	4.93786	4.30425	4.66647	1.62475	1.57149	1.68225	5.78681	5.38691	5.60835	0.0112	0.0014	0.0177
CREBBP	0.913218	1.04646	1.04641	3.25068	3.66976	3.65991	1.63551	1.59768	1.56086	2.4813	2.68191	2.71352	0.0082	0.001	0.0258
CSF3R	0.987959	1.13316	0.878881	50.7304	45.4371	61.4541	2.21976	1.44174	1.32578	5.96724	6.11712	5.89485	0.0494	<0.0001	0.0497

## Sheet: Fig 1c
sgNT	sgTP53/RB1	sgTP53/RB1/JAK1-g1	sgTP53/RB1/JAK1-g2	sgTP53/RB1/JAK1-g3	sgTP53/RB1/STAT1-g1	sgTP53/RB1/STAT1-g2	sgTP53/RB1/STAT1-g3
48.8921	99.3104	64.0668	60.623	60.5916	77.0116	64.539	66.5219
45.7159	110.203	80.0453	63.1379	57.8295	64.5124	59.6667	66.9133
44.926	90.4865	69.6462	63.7983	59.1764	68.6005	66.6912	64.435
Adjusted P Value
sgNT vs. sgTP53/RB1		sgTP53/RB1 vs. sgTP53/RB1/JAK1-g1	sgTP53/RB1 vs. sgTP53/RB1/JAK1-g2	sgTP53/RB1 vs. sgTP53/RB1/JAK1-g3	sgTP53/RB1 vs. sgTP53/RB1/STAT1-g1	sgTP53/RB1 vs. sgTP53/RB1/STAT1-g2	sgTP53/RB1 vs. sgTP53/RB1/STAT1-g3
<0.0001		0.0002	<0.0001	<0.0001	0.0001	<0.0001	<0.0001

## Sheet: Fig 1d
sgNT	sgTP53/RB1	sgTP53/RB1/JAK1	sgTP53/RB1/JAK1/JAK2	sgTP53/RB1/JAK1/JAK3	sgTP53/RB1/JAK1/TYK2	sgTP53/RB1/JAK1/STAT1	sgTP53/RB1/JAK1/STAT3	sgTP53/RB1/JAK1/STAT1/STAT3	sgTP53/RB1/JAK1/JAK2/STAT1/STAT3	sgTP53/RB1/STAT1	sgTP53/RB1/STAT3	sgTP53/RB1/STAT1/STAT3
41.68	96.28	60.47	30.53	47.55	56.95	41.68	36.4	33.46	29.35	55.33	97.13	43.03
44.03	109.2	64.58	31.7	42.27	48.14	44.03	42.86	34.64	27.59	56.56	86.68	39.34
46.97	94.52	62.23	28.77	42.86	48.14	35.81	45.79	36.97	24.66	57.17	87.91	37.5
Adjusted P Value
sgNT vs. sgTP53/RB1	sgTP53/RB1 vs. sgTP53/RB1/JAK1	sgTP53/RB1/JAK1 vs. sgTP53/RB1/JAK1/JAK2	sgTP53/RB1/JAK1/JAK2 vs. sgTP53/RB1/STAT1/STAT3			sgTP53/RB1/JAK1/STAT1 vs. sgTP53/RB1/STAT1/STAT3				sgTP53/RB1/STAT1 vs. sgTP53/RB1/STAT1/STAT3	sgTP53/RB1/STAT3 vs. sgTP53/RB1/STAT1/STAT3
<0.0001	<0.0001	<0.0001	ns			0.01				<0.0001	<0.0001
	sgTP53/RB1 vs. sgTP53/RB1/STAT1	sgTP53/RB1/JAK1 vs. sgTP53/RB1/JAK1/JAK3
	<0.0001	0.004
	sgTP53/RB1 vs. sgTP53/RB1/STAT3	sgTP53/RB1/JAK1 vs. sgTP53/RB1/JAK1/TYK2
	ns	ns
		sgTP53/RB1/JAK1 vs. sgTP53/RB1/JAK1/STAT1
		<0.0001
		sgTP53/RB1/JAK1 vs. sgTP53/RB1/JAK1/STAT3
		<0.0001

## Sheet: Fig 1e
	sgNT														sgTP53/RB1														sgTP53/RB1/JAK1														sgTP53/RB1/STAT1
1	0	0	0	0	0	0	0	0							0	0	0	0	0	0	0	0	0	0	0	0			0	0	0	0	0	0	0	0							0	0	0	0	0	0	0
2	0	0	0	0	0	0	0	0							0	0	0	0	0	0	0	0	0	0	0	0			0	0	0	0	0	0	0	0							0	0	0	0	0	0	0
3	0	0	0	0	0	0	0	0							321.048	0	273.208	135	203.904	290.72	369.954	0	258.3	252	133.551	154.98			0	64.7993	0	76.4659	158.78	152.166	0	233.116							99.75	122.688	309.69	90.552	147.552	68.6	102.486
4	0	0	0	0	0	0	0	0							205.716	320.112	278.08	256.878	235.69	329.94	362.208	211.854	567.49	286.35	163.016	273.312			214.2	88.736	0	143.648	106.272	39.312	0	108.36							117.676	189.363	771.344	194.208	250.24	222.3	146.944
5	0	0	0	0	0	0	0	0							542.376	569.296	519.35	301.49	605.15	399.399	577.158	216.216	662.97	300.3	378.48	239.7			162	163.096	0	316.028	122.322	57.75	0	90.895							225.99	287.328	794.22	259.896	260.286	429.247	246.228
6	0	0	0	0	0	0	0	0							823.168	832.652	794.475	247.632	796.95	966.168	1239.84	256.23	1466.96	318.2	540.02	621.054			289.445	174.42	0	701.892	137.592	68.208	0	162.84							219.555	274.89	1053.36	222.456	214.326	622.635	182
7	0	0	0	0	0	0	0	0							777.216	729.96	1111.92	466.65	1047.75	1371.6	1341.34	331.2	2988.7	543.144	601.75	948.75			351.12	302.4	0	915.936	110.592	93.28	0	116.144							235.791	277.16	1320	299.2	274.688	720.006	277.2
week 7	p-value
sgTP53/RB1 vs. sgNT	<0.0001
sgTP53/RB1 vs. sgTP53/RB1/JAK1	<0.0001
sgTP53/RB1 vs. sgTP53/RB1/STAT1	<0.0001
[truncated: 5 more columns]
