# Supplementary material for: Ectopic JAK–STAT activation enables the transition to a stem-like and multilineage state conferring AR-targeted therapy resistance
Source: Nat Cancer. 2022 Sep 5;3(9):1071–87. doi: 10.1038/s43018-022-00431-9 (PMC9499870; doi:10.1038/s43018-022-00431-9)
Supplement: Source Data Fig. 2 — Statistical source data for Fig. 2. [file 43018_2022_431_MOESM5_ESM.xlsx]

## Sheet: Fig 2a
	Sample									Adjusted P Value
Target	sgNT			sgTP53/RB1			sgTP53/RB1/JAK1			sgNT vs. sgTP53/RB1	sgTP53/RB1 vs. sgTP53/RB1/JAK1
FKBP5	0.943104	1.19931	0.857588	0.157724	0.126432	0.219542	1.11189	1.19608	1.22326	0.003	<0.0001
TMPRSS2	1.09402	0.838086	1.06789	0.0191701	0.0196913	0.0224293	0.632091	0.669586	0.665383	0.02	0.001
NDRG1	1.02512	1.0983	0.876585	0.495982	0.533405	0.395907	1.456	1.84213	1.41221	0.01	0.03
ACSL3	0.940055	1.03555	1.0244	0.177754	0.185102	0.162984	0.415489	0.376219	0.421778	0.003	0.003
ELL2	1.08284	0.931241	0.985919	0.0874808	0.0848451	0.094934	2.24642	2.38219	2.19318	0.007	0.002
HERC3	1.08335	0.954473	0.962175	0.0382933	0.0407583	0.0540824	0.40436	0.401619	0.545094	0.005	0.04
PTGER4	0.997476	1.03735	0.965177	0.455397	0.410784	0.397651	0.930706	0.881281	0.995977	0.0001	0.002
MPHOSPH9	0.975953	1.03653	0.987518	0.323399	0.378333	0.267612	2.61861	2.44665	2.50217	0.0007	<0.0001

## Sheet: Fig 2b
	Sample									Adjusted P Value
Target	sgNT			sgTP53/RB1			sgTP53/RB1/JAK1			sgNT vs. sgTP53/RB1	sgTP53/RB1 vs. sgTP53/RB1/JAK1
CK8	1.06718	1.03435	0.898465	0.529783	0.488672	0.516618	1.09443	1.14582	1.03378	0.02	0.002
CK18	1.10316	1.0024	0.894439	0.071751	0.0728753	0.0791363	0.921096	0.921308	0.845392	0.008	0.002
CLDN3	0.893597	0.954354	1.15205	0.225883	0.259366	0.227759	0.819679	1.01886	0.950953	0.02	0.01
ALDH1A3	0.932025	1.04037	1.02761	0.0558596	0.055113	0.0546381	1.29921	1.30136	1.33397	0.003	0.0002
PSCA	1.00683	0.827472	1.1657	0.32268	0.308235	0.294393	3.657	4.05092	4.28383	0.04	0.005

## Sheet: Fig 2c
	Sample									Adjusted P Value
Target	sgNT			sgTP53/RB1			sgTP53/RB1/JAK1			sgNT vs. sgTP53/RB1	sgTP53/RB1 vs. sgTP53/RB1/JAK1
SOX2	0.887456	1.03555	1.07699	114.676	130.933	131.606	67.302	63.6315	68.3071	0.001	0.001
Nanog	0.900847	1.00266	1.09649	11.1832	10.1012	10.5588	3.17774	2.90049	2.97015	0.002	0.002
OCT4	0.895032	1.05061	1.05436	8.63834	7.75825	6.18199	1.63018	1.41957	1.5266	0.03	0.04
KLF4	1.04441	0.958479	0.997116	9.47684	10.9633	11.8991	1.44892	1.55697	1.5323	0.01	0.01
Notch1	1.04201	0.970692	0.987298	2.93373	2.82625	2.2852	0.834185	0.774316	0.819692	0.03	0.03

## Sheet: Fig 2d
	Sample									Adjusted P Value
Target	sgNT			sgTP53/RB1			sgTP53/RB1/JAK1			sgNT vs. sgTP53/RB1	sgTP53/RB1 vs. sgTP53/RB1/JAK1
CDH2	1.07332	0.999502	0.927182	129.21	113.477	119.161	19.8859	23.4265	23.6546	0.004	0.004
TGFb	0.993192	0.976611	1.0302	13.1712	12.9846	13.7787	2.07485	2.21474	1.15733	0.001	<0.0001
WNT5A	1.01157	0.960892	1.02753	7.51756	6.83186	8.15957	2.40283	2.35183	2.40139	0.01	0.02
EPAS1	1.22872	0.735764	1.03552	3.83416	3.37764	3.10781	1.78884	1.57905	1.72547	0.004	0.03
SNAI1	1.04776	0.973911	0.978326	6.34846	6.90962	6.97825	4.59114	4.903	4.5804	0.003	0.008
SMAD2	0.94026	0.934236	1.1255	5.34822	5.00641	4.97891	1.0934	1.18672	1.10709	0.0002	0.001
SMAD3	0.963019	1.02231	1.01467	20.8583	20.5687	14.0049	3.53188	3.62804	3.72584	0.048	0.06
FN1	1.02097	1.0067	0.972332	3.22799	3.49859	3.46832	0.891239	0.914895	0.895202	0.003	0.003

## Sheet: Fig 2e
	Sample									Adjusted P Value
Target	sgNT			sgTP53/RB1			sgTP53/RB1/JAK1			sgNT vs. sgTP53/RB1	sgTP53/RB1 vs. sgTP53/RB1/JAK1
ASCL1	0.878865	1.06719	1.05395	698.734	646.327	711.51	72.2779	54.5496	87.0232	0.002	0.0004
NSE	0.995808	1.01202	0.992172	39.3586	39.5324	46.7207	15.1929	17.2916	16.1391	0.01	0.02
SYP	0.996549	0.844834	1.15862	10.3834	9.11768	9.12574	1.76982	1.7301	1.71654	0.005	0.009
CHGA	1.16278	1.01575	0.821472	120.853	137.186	143.63	3.90571	4.17715	4.1259	0.008	0.008
KRT5	0.679613	1.56538	0.755012	99.2364	88.3592	105.287	37.6315	42.5455	40.37	0.008	0.02
TP63	1.08627	0.939436	0.974289	66.4229	66.7459	62.4069	16.1527	17.3439	15.3276	0.001	0.0004

## Sheet: Fig 2g
sgNT	sgTP53/RB1	sgTP53/RB1/JAK1			p-value
113	335	156		sgTP53/RB1 vs. sgNT	<0.0001
79	467	170		sgTP53/RB1 vs. sgTP53/RB1/JAK1	<0.0001
20	464	132
34	351	99
101	395	82
87	423	51
55	384	266
68	376	205
150	402	74

## Sheet: Fig 2i
sgNT	sgTP53/RB1	sgTP53/RB1/JAK1			p-value
37	237	120		sgTP53/RB1 vs. sgNT	<0.0001
40	198	111		sgTP53/RB1 vs. sgTP53/RB1/JAK1	<0.0001
39	250	84
28	278	66
36	194	116
45	222	107
33	181	100
33	234	93
41	180	77

## Sheet: Fig 2k
sgNT	sgTP53/RB1	sgTP53/RB1/JAK1	sgTP53/RB1/STAT1			p-value
30	60	21	14		sgTP53/RB1 vs. sgNT	0.0003
35	53	15	18		sgTP53/RB1 vs. sgTP53/RB1/JAK1	<0.0001
36	50	20	17		sgTP53/RB1 vs. sgTP53/RB1/STAT1	<0.0001
