# Supplementary material for: Ectopic JAK–STAT activation enables the transition to a stem-like and multilineage state conferring AR-targeted therapy resistance
Source: Nat Cancer. 2022 Sep 5;3(9):1071–87. doi: 10.1038/s43018-022-00431-9 (PMC9499870; doi:10.1038/s43018-022-00431-9)
Supplement: Source Data Fig. 3 — Statistical source data for Fig. 3. [file 43018_2022_431_MOESM6_ESM.xlsx]

## Sheet: Fig 3b
Benign	PCa
0.713647	30.7846
0.57647	14.878
0.278723	11.8522
0.54616	5.68649
1.96674	28.3091
0.461285	13.333
0.567376	13.9535
3.1418	19.4459
0.90004	6.39688
0.847906	9.96317
	6.61129
P value	<0.0001

## Sheet: Fig 3c
Benign	PCa
0.848186	7.06971
0.679308	4.1964
0.174422	1.42801
0.612856	6.17926
0.954937	8.49473
0.453951	54.5485
0.646949	4.76566
3.27815	4.26629
1.4022	3.04137
0.954726	3.8553
	3.05498
P value	<0.0001

## Sheet: Fig 3e
Relative JAK1 expression
Veh	Enz
1.00017	1.63555
1.00005	1.89308
1.00004	1.36919
0.999545	4.48107
1	1.10096
1.00107	1.10008
1.00005	1.05834
P value	0.0561

## Sheet: Fig 3f
Relative STAT1 expression
Veh	Enz
1.0007	1.23867
1.00036	1.52447
1.00016	1.20379
1.0001	2.23383
1.00028	1.31744
1	1.13514
1.00006	1.05716
P value	0.0204
