# Supplementary material for: Ectopic JAK–STAT activation enables the transition to a stem-like and multilineage state conferring AR-targeted therapy resistance
Source: Nat Cancer. 2022 Sep 5;3(9):1071–87. doi: 10.1038/s43018-022-00431-9 (PMC9499870; doi:10.1038/s43018-022-00431-9)
Supplement: Source Data Fig. 4 — Statistical source data for Fig. 4. [file 43018_2022_431_MOESM7_ESM.xlsx]

## Sheet: Fig 4a
	Veh			ENZ			Filg			ENZ+Filg
sgNT	92.8	102.46	104.74	46.3	45.42	47.2	72.75	75.03	72.75	35.2	37.93	36.99
sgTP53/RB1	97.43	91.98	110.59	102	90.31	107.68	42.9	50.59	56.22	32.85	29.17	30.73
	Adjusted P Value
sgNT
Vehicle vs. Enzalutamide	<0.0001
Vehicle vs. Filgotinib	0.0001
Vehicle vs. Enzalutamide+Filgotinib	<0.0001
sgTP53/RB1
Vehicle vs. Enzalutamide	>0.9999
Vehicle vs. Filgotinib	<0.0001
Vehicle vs. Enzalutamide+Filgotinib	<0.0001

## Sheet: Fig 4b
Enz	Filg	Filg+Enz			Adjusted P Value
300.148	192.831	160.113		Enz alone vs. Filgotinib	0.5602
242.301	185.7	52.1004		Enz alone vs. Filg+Enz	0.0074
238.135	158.5	47.4654		Filgotinib vs. Filg+Enz	0.1734
231.268	127.233	20.9465
100.812	109.082	11.1228
87.1212	87.8998	-3.59937
80.2508	36.7812	-19.6827
79.3831	10.0622	-20.7225
21.6839	9.14643	-31.4028
15.3413	-13.4799	-33.1896

## Sheet: Fig 4e
	Veh			ENZ			Filg			ENZ+Filg
Trp53, Rb1+ Veh	110.128	113.597	76.3094	26.8817	36.4204	16.4759	76.3094	65.9036	71.1065	12.1401	12.1401	32.9518
Trp53, Rb1+ Cre	94.5667	103.164	102.304	104.023	100.585	107.462	91.1279	79.0922	61.8982	42.9849	53.3012	48.1431
Trp53, Rb1+ Veh	Adjusted P Value
Vehicle vs. Enzalutamide	<0.0001
Vehicle vs. Filgotinib	0.0163
Vehicle vs. Enzalutamide+Filgotinib	<0.0001
Trp53, Rb1+ Cre
Vehicle vs. Enzalutamide	>0.9999
Vehicle vs. Filgotinib	0.0688
Vehicle vs. Enzalutamide+Filgotinib	<0.0001

## Sheet: Fig 4f
	Percentage of Organoid with Lumen Morphology			Percentage of Organoid with Hyperplasia Morphology
Trp53, Rb1+ empty+veh	89.7436	91.8919	93.75	10.2564	8.10811	6.25
Trp53, Rb1+ Cre+veh	13.6364	10.5263	15.7895	86.3636	89.4737	84.2105
Trp53, Rb1+ Cre+Enz	3.44828	4.54545	11.1111	96.5517	95.4545	88.8889
Trp53, Rb1+ Cre+Filg	38.0952	52.6316	47.619	61.9048	47.3684	52.381
Trp53, Rb1+ Cre+Enz+Filg	12.5	13.6364	21.7391	87.5	86.3636	78.2609
Lumen	Adjusted P Value
Trp53, Rb1+ empty+veh vs. Trp53, Rb1+ Cre+veh	<0.0001
Trp53, Rb1+ Cre+veh vs. Trp53, Rb1+ Cre+Filg	<0.0001
Hyperplasia
Trp53, Rb1+ empty+veh vs. Trp53, Rb1+ Cre+veh	<0.0001
Trp53, Rb1+ Cre+veh vs. Trp53, Rb1+ Cre+Filg	<0.0001

## Sheet: Fig 4g
qPCR	Sample												Adjusted P Value
Target	Trp53, Rb1+Empty+Veh			Trp53, Rb1+Empty+Filg			Trp53, Rb1+Cre+Veh			Trp53, Rb1+Cre+Flig			Trp53, Rb1+Cre+Veh vs. Trp53, Rb1+Empty+Veh	Trp53, Rb1+Cre+Veh vs. Trp53, Rb1+Cre+Flig
Tp53	0.938686	1.03148	1.02984	0.954741	0.940378	0.970334	0.00019913	0.00011482	0.00017233	0.00014693	4.6603e-05	2.3855e-05	0.0028
Rb1	0.981269	0.978702	1.04003	1.25643	1.11575	0.903138	0	0	0	0	0	0	0.0012
Jak1	0.96309	0.966446	1.07046	0.861527	0.893016	0.929567	3.47549	3.53787	3.94555	0.600139	0.611787	0.602019	0.0059	0.007
Stat1	0.982592	1.05887	0.958537	0.781122	0.810032	0.714672	1.98366	1.91781	2.02275	0.731091	0.764497	0.735528	<0.0001	0.0005
Stat2	1.02176	0.907914	1.07033	0.945454	0.968744	0.950238	1.89936	1.94758	1.8132	0.707128	0.705121	0.749858	0.0005	0.001
Stat3	1.04292	0.787338	1.16974	0.795928	0.666777	0.813164	2.07527	1.57867	1.70975	1.10412	1.1077	1.06378	0.026	0.0001
Krt8	0.989543	1.00245	1.0081	0.962906	1.27324	1.39426	0.236418	0.283251	0.23631	0.711924	0.830243	0.790357	0.0003	0.0037
Krt18	1.02162	0.999513	0.978868	0.947584	0.932218	0.952155	0.342091	0.36284	0.375131	0.984709	1.09768	1.02516	<0.0001	0.0036
Fkbp5	0.990275	1.02337	0.986352	1.04606	1.05337	1.01675	0.51476	0.496962	0.555526	1.14566	1.0938	1.09444	0.0002	<0.0001
Ndrg1	1.00967	1.00022	0.990107	0.285456	0.243017	0.277943	0.442727	0.43397	0.455844	1.03962	0.862273	0.846562	<0.0001	0.0479
Ck5	0.99773	0.951344	1.05093	0.956239	1.14442	1.33571	5.40094	4.71101	5.27769	0.997978	1.06976	1.21018	0.0068	0.0042
Tp63	0.981986	1.05201	0.966003	1.06913	1.03569	0.978478	78.7511	70.4396	67.6423	1.38759	1.32944	1.40771	0.0065	0.0066
Snai1	1.01728	0.967011	1.01571	1.08315	1.1278	1.24271	19.7245	20.3926	20.3955	0.520619	0.47564	0.520251	0.0004	0.0004
Snai2	1.01069	0.950915	1.0384	0.706299	0.87355	0.857017	54.6495	53.4817	51.4908	1.503	1.48978	1.49645	0.0009	0.001
Epas1	0.98743	0.909629	1.10294	1.01143	0.979206	1.13528	19.5583	20.0547	20.165	6.7568	6.94235	8.14744	<0.0001	0.0007
Tgfb1	0.97314	0.948529	1.07833	1.22484	1.07054	1.05708	2.3226	2.1894	2.44441	0.583907	0.592658	0.650174	0.0014	0.0028
Sox2	0.986415	1.0372	0.976389	0.980281	0.874084	0.867432	162.81	153.715	147.352	93.1627	94.589	87.9796	0.0026	0.0046
Oct4	1.23977	1.18656	0.573668	0.940528	1.59902	1.83939	28.2334	31.6587	31.2034	8.00232	8.05114	4.07415	0.0028	0.0006
Klf4	1.07038	0.987699	0.94192	0.815194	1.04463	1.14801	3.31385	3.41616	3.51404	1.19537	1.18994	1.32873	<0.0001	<0.0001
Notch1	1.03496	0.974182	0.990856	0.801221	0.805286	0.818193	29.0924	27.4909	33.63	0.627913	0.539748	0.579083	0.0119	0.0116
Chga	0.9324	1.02307	1.04453	0.806922	0.811175	0.840575	2.91365	2.99014	3.2093	0.141719	0.143797	0.150476	0.0017	0.0028
Eno1	1.0912	0.966999	0.941805	0.873644	0.995177	1.08389	3.57599	4.12565	2.12856	1.1438	1.12427	1.00227	0.0007	0.001
Syp	0.712378	1.18498	1.10264	0.866974	0.163704	0.445349	6.79548	9.22016	9.87888	0.865167	0.775118	0.740658	0.0394	0.0417
