# Supplementary material for: Ectopic JAK–STAT activation enables the transition to a stem-like and multilineage state conferring AR-targeted therapy resistance
Source: Nat Cancer. 2022 Sep 5;3(9):1071–87. doi: 10.1038/s43018-022-00431-9 (PMC9499870; doi:10.1038/s43018-022-00431-9)
Supplement: Source Data Fig. 5 — Statistical source data for Fig. 5. [file 43018_2022_431_MOESM8_ESM.xlsx]

## Sheet: Fig 5a
JAK1 promoter	sgNT			sgTP53/RB1			Adjusted P Value
IgG	0.001711	0.00136206	0.000826	0.001559	0.00583073	0.003086	>0.9999
SOX2	0.656199	0.213705	0.668098	2.91815	3.66023	2.70708	<0.0001

## Sheet: Fig 5b
STAT1 promoter	sgNT			sgTP53/RB1			Adjusted P Value
IgG	0.001763	0.000820991	0.002311	0.001072	6.41856e-05	0.000479	>0.9999
SOX2	0.40268	0.784235	0.309897	3.61304	3.72065	3.21845	<0.0001

## Sheet: Fig 5c
JAK1 promoter	Parental			SOX2-OE			Adjusted P Value
IgG	0.00030274	0.000444	0.001054	0.00283702	0.000813	0.00232	>0.9999
SOX2	0.032846	0.113192	0.159981	0.92144	1.20769	1.67404	0.0002

## Sheet: Fig 5d
STAT1 promoter	Parental			SOX2-OE			Adjusted P Value
IgG	0.000196	0.000359	7.62e-05	0.001276	2.3e-08	2.37e-08	>0.9999
SOX2	0.697129	0.819908	0.324321	13.4258	11.6847	10.7339	<0.0001

## Sheet: Fig 5e
Relative Cell Number (% Veh)	Vehicle			Enzalutamide			Adjusted P Value
Ctrl	80	108	112	36	36	32	<0.0001
Sox2-OE-sgNT	102.5	100	97.5	145	135	122.5	0.0033
Sox2-OE-sgJAK1	91.875	103.125	105	65.625	63.75	60	0.0017
Sox2-OE-sgSTAT1	103.175	88.8889	107.937	42.8571	53.9683	73.0159	0.0003

## Sheet: Fig 5f
	Parental			SOX2 OE			SOX2 OE+sgJAK1			SOX2 OE+sgSTAT1
Relative Fold Change(RLU) Day 8 compare to Day 0	45.8801	47.838	48.2267	107.056	108.175	84.7692	59.7384	57.4953	80.2039	67.8892	61.66	66.4357
	Adjusted P Value
Parental vs. SOX2 OE	0.0007
SOX2 OE vs. SOX2 OE sgJAK1	0.0117
SOX2 OE vs. SOX2 OE sgSTAT1	0.0107

## Sheet: Fig 5g
qPCR	Sample												Adjusted P Value
Target	Parental			SOX2-OE			SOX2-OE+sgJAK1			SOX2-OE+sgSTAT1			SOX2-OE vs. Parental	SOX2-OE vs. SOX2-OE+sgJAK1	SOX2-OE vs. SOX2-OE+sgSTAT1
KRT5	1.16933	0.701123	1.12955	3.94913	3.87755	3.9592	0.668106	1.22293	1.03246	0.0846229	0.200892	0.183198	0.0062	0.0074	<0.0001
TP63	0.881919	1.10866	1.00943	14.3157	14.8763	10.5464	0.669436	0.681418	0.870482	1.40437	0.90812	1.03507	0.0359	0.0344	0.0348
CHGA	0.526892	1.81443	0.658682	9.96194	12.381	10.7279	0.560247	0.590651	0.80566	1.19328	0.93247	1.06055	0.0027	0.013	0.0142
NSE	1.2118	1.08807	0.700131	5.14372	5.40643	5.89603	0.411319	0.571344	0.449248	2.29957	2.52836	2.57886	0.0005	0.0038	0.0062
SYP	1.0245	1.00923	0.966271	1.94365	2.13719	2.05427	1.0016	0.701859	0.665854	0.914581	0.875537	0.959093	0.0041	0.0054	0.0018
ASCL1	0.773751	1.20988	1.01637	57.812	62.7758	43.1505	0.611636	0.857227	0.69305	1.56322	1.36788	1.60294	0.0355	0.0352	0.0363
CDH2	1.01768	1.14092	0.841406	897.457	909.925	963.611	4.21622	2.03684	3.29087	3.69683	3.38053	3.73461	0.0015	0.0014	0.0015
WNT5A	0.95458	1.00715	1.03827	2.34829	2.78423	2.72962	1.09708	1.16776	0.872623	0.887397	0.844632	0.868218	0.0175	0.004	0.0172
EPAS1	1.12267	0.946383	0.930944	2.77774	2.82679	2.73686	0.719161	0.664972	0.613323	1.21832	1.31361	1.23196	0.0007	<0.0001	<0.0001
TGFB	0.893912	1.03699	1.0691	4.02665	4.04706	3.82698	0.528824	0.865471	0.756287	0.813587	1.05097	0.584145	<0.0001	<0.0001	0.0007
SMAD2	0.960964	1.05162	0.987415	4.76178	4.31269	4.31063	0.532784	0.673205	0.52949	1.24581	1.15202	1.08567	0.0042	0.0018	0.0028

## Sheet: Fig 5h
qPCR	Sample									Adjusted P Value
Target	Control			JAK1-OE			STAT1-OE			Control vs. JAK1-OE	Control vs. STAT1-OE
JAK1	0.838513	0.945241	1.21625	1605.38	1828.06	2484.04	0.508489	0.878883	1.45264	0.0349	>0.9999
STAT1	1.56509	0.801767	0.633146	0.962383	0.998224	1.14021	14.8766	15.5407	12.8712	>0.9999	0.0029
SOX2	0.897508	1.0013	1.10119	2.66198	2.52222	2.33223	2.93565	2.15321	2.28034	0.001	0.0432
OCT4	1.11237	0.831091	1.05654	1.50031	1.51734	1.66369	1.77009	1.41085	1.45524	0.0178	0.042
NOTCH1	1.08747	1.02595	0.88658	2.20586	2.28189	1.49872	3.70973	2.89981	2.9374	0.1013	0.0225
MYC	1.04575	1.03861	0.915636	1.7086	1.62572	1.6836	2.5701	2.43645	2.48701	0.0012	<0.0001
NANOG	0.948816	0.982094	1.06909	2.00707	2.29613	1.99782	2.68259	3.24232	3.0353	0.0075	0.0099
KRT5	0.912253	0.942086	1.14566	16.2051	14.9912	15.0405	26.778	21.5228	25.5726	0.0011	0.0089
TP63	0.8639	1.20419	0.931909	1.84159	1.70748	1.86235	2.62846	3.14659	2.46725	0.0144	0.0098
NSE	1.20043	0.6946	1.10497	3.71692	3.65555	2.99481	7.57606	8.17581	6.90588	0.0033	0.0018
ASCL1	0.894258	1.21029	0.89545	4.2443	4.66111	4.08829	8.90115	8.63217	12.7429	0.0005	0.0402
SYP	1.08352	1.03216	0.884316	1.93514	1.99112	2.46865	2.37125	2.6639	2.36209	0.0275	0.0013
CHGA	0.772439	1.05154	1.17602	3.68023	3.89348	3.38739	2.02688	1.7236	1.98111	0.0004	0.0092
SNAI1	1.0678	0.911865	1.02034	1.74971	1.77813	1.89283	1.87888	1.79634	1.3294	0.0005	0.1027
SNAI2	1.00302	0.966935	1.03004	2.78775	2.97941	2.96491	6.34015	6.85928	5.40543	0.0009	0.0131
CDH2	1.00088	1.19893	0.800186	1.93436	1.32399	1.61	1.6493	1.4849	1.39265	0.1005	0.0541
TWIST2	1.62777	0.468109	0.90412	4.41795	5.16371	4.21476	3.13678	4.68899	4.47341	0.0028	0.0173
FN1	1.0992	0.928337	0.972462	1.89596	2.08054	2.28286	1.62171	1.88845	1.51893	0.0079	0.0267
EPAS1	1.1137	0.974645	0.911653	1.60589	1.5531	1.64581	2.31195	2.37966	2.2209	0.0074	0.0002
TGFB	1.63369	0.505009	0.861304	7.34157	7.54872	9.6123	13.8583	16.7353	11.6986	0.0075	0.0187

## Sheet: Fig 5i
	sgNT			sgTP53/RB1			sgTP53/RB1/JAK1			sgTP53/RB1/JAK1/JAK2			sgTP53/RB1/STAT1/STAT3			sgTP53/RB1/JAK1/JAK2/STAT1/STAT3
SOX2	1.10684	1.02269	0.870466	148.759	146.721	145.531	95.197	90.0052	96.6188	50.3185	44.1353	40.1877	45.6038	47.8113	45.6038	32.3372	27.2059	30.1473
Adjusted P Value						<0.0001			<0.0001			<0.0001			<0.0001			<0.0001

## Sheet: Fig 5j
	sgNT			sgTP53/RB1+Veh			sgTP53/RB1+Filg			sgTP53/RB1+Rux
SOX2	0.821078	1.12175	1.05717	155.865	169.792	191.961	106.019	91.9659	94.4792	68.7382	52.2315	74.3787
Adjusted P Value						<0.0001			0.0001			<0.0001

[truncated: 1 more sheets: Fig 5k]
