# Supplementary material for: Ectopic JAK–STAT activation enables the transition to a stem-like and multilineage state conferring AR-targeted therapy resistance
Source: Nat Cancer. 2022 Sep 5;3(9):1071–87. doi: 10.1038/s43018-022-00431-9 (PMC9499870; doi:10.1038/s43018-022-00431-9)
Supplement: Source Data Fig. 6 — Statistical source data for Fig. 6. [file 43018_2022_431_MOESM9_ESM.xlsx]

## Sheet: Fig 6d
Percentage of cells in each phase
	G1-phase	G2-M-phase	S-phase		p-value G1-phase enz vs veh
sgNT-veh	29.058	50.028	20.9139		p<0.0001
sgNT-enz	77.4705	17.0638	5.46571
sgTP53/RB1-veh	16.3202	49.0258	34.6539		p=0.2
sgTP53/RB1-enz	24.3756	36.9036	38.7208
sgTP53/RB1/JAK1-veh	7.25794	62.2103	30.5317		p<0.0001
sgTP53/RB1/JAK1-enz	38.3652	49.1348	12.5

## Sheet: Fig 6i
Percentage of cells in each phase
	G1-phase	G2-M-phase	S-phase		p-value G1-phase all winner vs loser cluster 2
Cluster 0	3.30954	70.7919	25.8986		p<0.0001
Cluster 1	29.9067	28.2806	41.8127		p<0.0001
Cluster 2	62.807	25.7812	11.4118		NA
Cluster 3	29.0377	50.028	20.9343		p<0.0001
Cluster 4	40.4293	46.475	13.0957		NA
Cluster 5	31.4024	40.8689	27.7287		p<0.0001
