# Supplementary material for: Ectopic JAK–STAT activation enables the transition to a stem-like and multilineage state conferring AR-targeted therapy resistance
Source: Nat Cancer. 2022 Sep 5;3(9):1071–87. doi: 10.1038/s43018-022-00431-9 (PMC9499870; doi:10.1038/s43018-022-00431-9)
Supplement: Source Data Extended Data Fig. 2 — Statistical source data for Extended Data Fig. 2. [file 43018_2022_431_MOESM10_ESM.xlsx]

## Sheet: ED F2c
	sgNT				sgTP53/RB1						p value
Day0	1.05	0.98	1	1	1	0.95	1	1.12		Day0	0.806705
Day4	1.51256	1.23453	1.15433	1.13438	2.6745	3.0572	1.679	1.84485		Day4	0.021338
Day8	3.52623	1.64277	1.48	1.41054	6.8754	11.349	5.852	7.83842		Day8	0.003702

## Sheet: ED F2d
	sgNT			sgTP53/RB1					adjusted P value
TP53	0.985195	1.09803	0.989682	0.00035689	5.9538e-05	0.00012892		TP53	0.001295
RB1	1.17929	1.03536	0.924187	0.152919	0.307753	0.186886		RB1	0.001474
KRT5	1.04275	0.841194	1.11606	5.13233	8.84951	6.91797		KRT5	0.030248
TP63	2.03954	0.151545	0.808917	4.07745	2.83592	6.93892		TP63	0.079028
SYP	1.20893	1.049	0.742063	4.49511	4.77933	4.3238		SYP	5e-05
CHGA	1.00938	1.01251	0.978112	4.67253	5.5	3.99611		CHGA	0.013328
NSE	0.912943	1.12783	0.959226	92.153	99.6406	68.8571		NSE	0.011445
ASCL1	0.496817	1.11145	1.81097	62.5798	65.8012	72.3857		ASCL1	0.001647
SOX2	1.14431	1.05357	0.997443	8.83927	13.5083	9.15626		SOX2	0.02447
NANOG	0.938861	1.05491	1.00623	2.47847	2.67514	2.50159		NANOG	0.000172
OCT4	0.891382	1.10862	1.02341	40.2628	36.2638	49.8164		OCT4	0.009417
CDH2	1.593	0.725053	0.681945	117.69	70.6153	71.8395		CDH2	0.031107
WNT5A	0.891827	1.38081	0.727365	4.86184	3.65846	3.27104		WNT5A	0.01508
EPAS1	0.975228	1.05043	0.974346	4.10736	3.61831	3.32927		EPAS1	0.00655
TGFB	1.0996	1.31075	0.589649	7.55795	7.83972	11.177		TGFB	0.018451
SMAD2	1.0384	1.06132	0.900284	1.0586	0.979243	0.531064		SMAD2	0.478625
CK8	0.95523	0.951931	1.09284	0.74248	0.639461	0.809067		CK8	0.016513
CK18	1.07232	0.964782	0.962896	0.596938	0.58745	0.355836		CK18	0.013354

## Sheet: ED F2f
qPCR	Sample												Adjusted P Value
Target	sgNT			sgRB1			sgTP53			sgTP53/RB1			sgNT vs. sgTP53/RB1
JAK1	1.14568	0.971666	0.882655	0.841761	0.80761	0.914548	0.640303	0.698099	0.668866	4.44522	3.83391	4.18043	0.0025
JAK2	0.846379	1.17501	0.978609	0.751845	0.895877	0.820024	0.690761	0.707242	0.678471	3.81718	3.9559	3.79262	0.0003
STAT1	0.813348	1.11489	1.07176	0.503931	0.472044	0.4757	0.512167	0.478619	0.489874	7.41142	6.93114	7.61627	0.0005
STAT2	1.13094	0.95559	0.913474	1.34434	1.29643	1.26264	1.08897	0.997074	1.03311	3.109	3.47504	3.05654	0.0021
STAT3	1.18598	0.913805	0.900211	1.19388	1.14709	1.10088	0.92461	0.8825	0.703906	1.87679	1.60136	1.55124	0.0242
OSMR	1.04824	0.881659	1.0701	1.27739	1.19408	1.38143	0.936641	1.23463	1.15258	22.4802	19.8815	21.1996	0.0039
IL6ST	0.995654	0.967477	1.03687	0.324366	0.76493	1.00495	1.46254	0.354593	0.682974	2.53945	2.49327	2.43843	<0.0001
NANOG	0.973227	1.01851	1.00826	0.863738	0.798856	0.781419	0.725994	0.747358	0.895715	5.92033	5.09253	5.53841	0.0082
OCT4	1.1308	0.908496	0.960702	1.38029	1.36295	1.37318	1.31975	1.25334	1.20664	6.21472	5.84081	5.85346	0.0001
KLF4	0.974546	0.985473	1.03998	1.10168	1.1433	1.13829	0.465688	0.466444	0.428864	5.67513	6.56532	7.12568	0.0175
SOX2	1.02662	0.972446	1.00093	2.45939	2.12046	2.70994	2.0148	2.38242	1.97848	103.681	96.8868	96.8868	0.0016
ASCL1	0.716206	1.29086	0.992935	1.25343	1.4198	1.44697	0.476492	0.42113	0.272681	450.452	550.705	467.883	0.0119
SYP	0.918982	1.0371	1.04392	1.21408	1.16521	1.30293	0.707283	0.744769	0.819692	4.02984	3.82545	3.40755	0.0093
KRT5	1.48041	0.881217	0.638369	0.139498	0.131125	0.246428	0.685392	0.723046	0.518134	140.672	148.63	131.645	0.0036
TP63	0.863377	1.10678	1.02984	0.567207	1.01829	0.825077	0.0996231	0.319788	0.295825	24.6388	24.9926	27.3685	0.0034
CDH2	1.17664	0.978077	0.845281	0	0	0	2.20961	1.6421	3.0257	1083.59	1173.6	1124.54	0.0016
VIM	1.07376	1.00361	0.922633	0.717361	0.711764	0.747374	0.841443	0.912913	0.887413	3.53149	3.4108	3.66914	0.0002
