# Supplementary material for: Ectopic JAK–STAT activation enables the transition to a stem-like and multilineage state conferring AR-targeted therapy resistance
Source: Nat Cancer. 2022 Sep 5;3(9):1071–87. doi: 10.1038/s43018-022-00431-9 (PMC9499870; doi:10.1038/s43018-022-00431-9)
Supplement: Source Data Extended Data Fig. 3 — Statistical source data for Extended Data Fig. 3. [file 43018_2022_431_MOESM11_ESM.xlsx]

## Sheet: ED F3a
qPCR	Sample						Adjusted P Value
Target	sgTP53/RB1			sgTP53/RB1/Target			sgNT vs. sgTP53/RB1
JAK1	0.933709	1.07782	0.988476	0.0221816	0.0238275	0.021172	0.0165
JAK2	0.99013	1.02611	0.983758	0.166825	0.185044	0.158791	<0.0001
JAK3	0.970654	0.941606	1.08774	0.368025	0.501083	0.361099	0.0069
TYK2	0.991025	0.974644	1.03433	0.638457	0.569388	0.620324	0.0014
STAT1	1.052	0.983827	0.964175	0.00591858	0.00615324	0.00627567	0.0064
STAT2	1.05261	1.00537	0.942021	0.00650391	0.00714409	0.00810208	0.0093
STAT3	0.963061	1.03077	1.00617	0.00805614	0.00718369	0.00909522	0.0035
STAT5A	1.04811	0.895351	1.05654	0.247527	0.249195	0.256621	0.0428
STAT5B	0.967376	0.985453	1.04717	0.104348	0.100134	0.101339	0.0063

## Sheet: ED F3c
sgNT	sgTP53/RB1	sgTP53/RB1/JAK1	sgTP53/RB1/JAK2	sgTP53/RB1/JAK3	sgTP53/RB1/TYK2	sgTP53/RB1/STAT1	sgTP53/RB1/STAT2	sgTP53/RB1/STAT3	sgTP53/RB1/STAT5A	sgTP53/RB1/STAT5B			p-value
48.8921	99.3104	60.5916	73.7153	87.5557	95.7514	64.539	89.4163	92.4323	113.242	81.2939		sgNT vs. sgTP53/RB1	<0.0001
45.7159	110.203	57.8295	86.0958	86.591	86.1206	59.6667	89.3587	92.1278	96.4781	92.3957		sgTP53/RB1 vs. sgTP53/RB1/JAK1	<0.0001
44.926	90.4865	59.1764	91.5166	87.463	99.0291	66.6912	83.8767	84.1929	107.03	85.4754		sgTP53/RB1 vs. sgTP53/RB1/JAK2	0.149
												sgTP53/RB1 vs. sgTP53/RB1/JAK3	0.7789
												sgTP53/RB1 vs. sgTP53/RB1/TYK2	>0.9999
												sgTP53/RB1 vs. sgTP53/RB1/STAT1	<0.0001
												sgTP53/RB1 vs. sgTP53/RB1/STAT2	0.9147
												sgTP53/RB1 vs. sgTP53/RB1/STAT3	>0.9999
												sgTP53/RB1 vs. sgTP53/RB1/STAT5A	>0.9999
												sgTP53/RB1 vs. sgTP53/RB1/STAT5B	0.531

## Sheet: ED F3d
	Vehicle			Enzalutamide				Vehicle - Enzalutamide	p-value
shNT	0.813953	1.04651	1.13953	0.0697674	0.186047	0.0930233		shNT	<0.0001
shTP53/RB1	0.993631	1.03185	0.974522	0.898089	0.764331	0.764331		shTP53/RB1	0.0873

## Sheet: ED F3e
	Vehicle			Enzalutamide					p-value
shTP53/RB1	0.921788	1.08939	0.988827	0.74581	0.955307	0.955307		shTP53/RB1:Vehicle vs. shTP53/RB1:Enzalutamide	>0.9999
shTP53/RB1+sgJAK1	0.94898	0.841837	1.20918	0.19898	0.290816	0.229592		shTP53/RB1+sgJAK1:Vehicle vs. shTP53/RB1+sgJAK1:Enzalutamide	<0.0001
shTP53/RB1+sgSTAT1	0.927039	1.05579	1.01717	0.23176	0.244635	0.257511		shTP53/RB1+sgSTAT1:Vehicle vs. shTP53/RB1+sgSTAT1:Enzalutamide	<0.0001

## Sheet: ED F3f
relative cell viability (%)	sgNT/NT	sgNT/JAK1	sgNT/STAT1	sgNT/STAT2	sgNT/STAT3			p-value
	94.3348	98.7172	93.3973	112.895	113.477		sgNT/NT vs. sgNT/JAK1	>0.9999
	97.8143	100.587	103.169	104.118	113.675		sgNT/NT vs. sgNT/STAT1	>0.9999
	107.857	103.147	93.4887	115.276	113.491		sgNT/NT vs. sgNT/STAT2	0.0913
							sgNT/NT vs. sgNT/STAT3	0.0279

## Sheet: ED F3g
sgTP53/RB1	sgTP53/RB1/JAK1	sgTP53/RB1/JAK2	sgTP53/RB1/JAK3	sgTP53/RB1/TYK2	sgTP53/RB1/STAT1	sgTP53/RB1/STAT2	sgTP53/RB1/STAT3	sgTP53/RB1/STAT5a	sgTP53/RB1/STAT5b			p-value
103.119	109.095	113.856	94.425	97.1008	85.49	95.2	89.97	96.75	87.56		sgTP53/RB1 vs. sgTP53/RB1/JAK1	0.6058
98.952	117.819	88.7615	89.5894	97.3087	90.13	99.11	93.35	90.68	82.07		sgTP53/RB1 vs. sgTP53/RB1/JAK2	>0.9999
97.9294	108.159	99.8643	72.3275	86.1472	87.54	98.92	92.96	109.31	98.94		sgTP53/RB1 vs. sgTP53/RB1/JAK3	0.2322
											sgTP53/RB1 vs. sgTP53/RB1/TYK2	>0.9999
											sgTP53/RB1 vs. sgTP53/RB1/STAT1	0.5008
											sgTP53/RB1 vs. sgTP53/RB1/STAT2	>0.9999
											sgTP53/RB1 vs. sgTP53/RB1/STAT3	>0.9999
											sgTP53/RB1 vs. sgTP53/RB1/STAT5a	>0.9999
											sgTP53/RB1 vs. sgTP53/RB1/STAT5b	0.8853
