# Supplementary material for: Ectopic JAK–STAT activation enables the transition to a stem-like and multilineage state conferring AR-targeted therapy resistance
Source: Nat Cancer. 2022 Sep 5;3(9):1071–87. doi: 10.1038/s43018-022-00431-9 (PMC9499870; doi:10.1038/s43018-022-00431-9)
Supplement: Source Data Extended Data Fig. 4 — Statistical source data for Extended Data Fig. 4. [file 43018_2022_431_MOESM12_ESM.xlsx]

## Sheet: ED F4b
qPCR	Sample									Adjusted P Value
Target	sgNT			sgTP53/RB1			sgTP53/RB1/JAK1			sgNT vs. sgTP53/RB1	sgTP53/RB1 vs. sgTP53/RB1/JAK1
STAT1	1.01186	0.989415	0.998725	7.41142	6.93114	7.61627	3.22771	2.87984	3.33982	0.002	0.0003
STAT2	1.11963	0.952188	0.928187	3.44597	3.06726	3.35414	1.60828	1.84045	1.99547	0.0007	0.0016
STAT3	0.981868	0.984149	1.03398	3.16679	3.38943	3.30855	1.24166	1.4302	1.41099	0.0008	<0.0001
JAK2	1.06257	0.989197	0.948232	3.81718	3.9559	3.79262	2.88496	2.32511	2.19327	<0.0001	0.0362
SOS1	1.08185	1.02916	0.88899	1.96815	2.11404	2.08577	0.916976	0.981456	0.919061	0.0004	0.0005
SOS2	1.00802	1.09287	0.89911	7.31526	7.37198	7.21838	4.6357	4.18546	4.47021	<0.0001	0.0016
PIK3CA	0.998307	1.02491	0.976782	3.13335	2.49229	2.63829	0.582864	0.611317	0.563909	0.0234	0.0153
STAM2	0.994944	0.988547	1.01651	2.91048	2.98999	2.78437	1.74847	1.74303	1.6471	0.0016	0.0007
CREBBP	1.00982	1.00323	0.986952	2.4863	2.50564	2.55624	0.671814	0.571092	0.617294	<0.0001	<0.0001
