# Supplementary material for: Ectopic JAK–STAT activation enables the transition to a stem-like and multilineage state conferring AR-targeted therapy resistance
Source: Nat Cancer. 2022 Sep 5;3(9):1071–87. doi: 10.1038/s43018-022-00431-9 (PMC9499870; doi:10.1038/s43018-022-00431-9)
Supplement: Source Data Extended Data Fig. 5 — Statistical source data for Extended Data Fig. 5. [file 43018_2022_431_MOESM13_ESM.xlsx]

## Sheet: ED F5a
TCGA PanCancer vs SU2C
Number of alterations
	Primary PCa	mCRPC	p-value
JAK1	4	14	0.03
JAK2	3	8	0.08
JAK3	3	15	0.03
STAT1	1	16	0.02
STAT2	3	14	0.02
STAT3	6	15	0.06
STAT5A	1	14	0.02
STAT5B	2	17	0.004

## Sheet: ED F5b
TCGA Cell 2015 vs SU2C
Number of alterations
	Primary PCa	mCRPC	p-value
JAK1	1	14	0.01
JAK2	1	8	0.1
JAK3	3	15	0.003
STAT1	3	16	<0.0001
STAT2	2	14	0.005
STAT3	4	15	0.04
STAT5A	2	14	0.0003
STAT5B	2	17	0.0002

## Sheet: ED F5c
STAT1		p-value		STAT2		p-value		JAK3		p-value		IL2RA		p-value		IL9R		p-value		IL10RA		p-value		IL11		p-value		IL12RB1		p-value		IL13RA1		p-value		CNTF		p-value
N0	N1	0.0001		N0	N1	<0.0001		N0	N1	0.0057		N0	N1	<0.0001		N0	N1	0.0026		N0	N1	0.0233		N0	N1	0.0003		N0	N1	0.0092		N0	N1	0.0152		N0	N1	0.0014
2897.53	10880.5			1456.75	2858.09			56.6426	133.088			0	8.4559			1.5448	2.9412			72.6056	175.735			20.0824	13.9706			7.2091	67.284			1037.08	1877.94			1.5448	0
1874.57	2654.87			1268.86	2267.91			41.8873	17.9626			2.8239	1.5397			0	0.5132			59.3011	87.7602			6.1184	4.619			3.7651	6.1586			1636.43	1374.4			2.3532	5.6454
1551.33	15910.7			1187.56	1720.14			21.1614	616.822			1.0077	106.957			0.5038	9.865			32.2459	1367.6			19.146	4.6729			4.5346	117.861			1406.22	1494.81			4.5346	8.8266
2949.36	17365.5			1364.66	2970.27			22.6656	89.4632			4.722	28.1302			0.4722	1.8446			57.1361	258.244			10.3884	30.8971			5.6664	23.4726			1428.88	2463			4.2498	20.0207
1984.87	24247.4			1293.81	4160.08			94.8681	361.973			3.6802	76.8812			3.2713	8.0584			134.124	464.554			6.5426	12.1964			10.2229	36.6318			1713.76	1838.4			7.7694	5.511
3635.21	6017.26			1462.55	1911.63			33.0089	186.054			2.9623	18.2948			2.5391	3.1067			94.7948	350.017			9.7334	16.2237			2.9623	11.9497			1355.06	2332.07			3.8087	3.9832
7473.8	2225.11			3082.29	1217.17			549.589	33.9105			109.571	12.987			7.3625	0.7215			964.054	72.8716			40.7103	6.4935			89.6492	10.2564			3516.24	1894.66			9.2464	4.8077
2685.53	5251.64			1364.29	1488.61			68.5532	247.022			5.5799	33.0659			1.1957	8.1044			92.8657	463.571			3.9857	4.2143			10.7613	19.7738			1831.81	2850.8			5.5799	2.6812
4767.89	4068.22			1597.77	1588.87			104.531	137.643			14.3084	10.1794			1.9873	1.3277			343.8	175.705			9.1415	11.5071			19.4754	4.0727			2750	2212.47			4.372	1.1636
3469.53	10272.8			1661.4	2158.97			157.79	53.2051			7.3676	9.2949			1.2279	1.6026			178.665	149.679			15.9632	2.5641			15.9632	16.0804			1654.03	1709.62			1.8419	1.005
4385.92	7160.03			2266.83	1776.48			244.046	133.734			14.4978	21.0368			7.9392	1.5026			460.822	204.358			17.6044	5.2592			43.4933	56.149			2266.48	3182.19			5.8681	6.5735
3593.16	2278.51			2188.63	1036.91			94.3135	90.3581			9.0153	10.4683			2.7739	0.551			240.638	157.576			5.3167	6.0606			23.5784	9.6112			1488.21	991.185			4.392	3.6916
5142.12	5931.13			1803.64	2003.52			147.664	102.555			11.4806	28.1525			3.1671	4.0218			383.215	200.419			8.3135	8.3787			41.5677	43.4281			3104.12	2538.42			4.7506	3.8432
2623.87	1083.35			1962.12	1286.98			73.7513	92.5091			2.3466	4.0727			4.6933	1.7455			124.036	31.4182			3.0171	15.1273			10.3922	24.572			1440.16	1295.71			4.4284	5.2367
5263.55	2711.05			1985.82	1765.33			62.1351	102.01			7.5063	7.5377			3.3361	2.5126			114.679	186.432			5.8382	9.5477			7.5063	13.5287			2100.92	1447.74			6.2552	6.244
7114.26	4717.3			1463.33	2554.9			227.728	389.769			35.5121	39.2881			3.3821	5.4459			497.733	503.355			11.8374	28.3964			21.9837	2.0747			1796.46	2159.29			5.6368	1.8797
2412.32	13873.5			1166.99	2679.59			79.626	224.085			19.6647	26.5645			0.3224	4.2846			137.008	276.357			6.4475	7.2838			9.0264	29.8716			1398.78	1602.44			9.3681	5.576
7119.79	21421.8			1285.44	2097.23			127.594	142.975			9.841	113.941			1.018	21.6379			190.033	393.317			3.7328	5.478			20.6068	20.8678			1263.38	3460.7			1.8317	4.3932
4347.57	2367.87			1953.22	1375.74			209.532	196.066			29.2666	9.8361			5.0898	3.9344			530.615	230.164			18.6627	11.1475			10.859	6.654			2060.53	1640.66			6.1998	8.0798
3794.54	1275.06			1611.42	1115.68			145.111	104.113			11.9774	1.7138			1.382	1.2853			240.009	92.545			23.0335	11.9966			33.5081	6.1848			2212.14	1083.55			4.6657	3.479
4271.61	3785.93			1671.14	1667.18			102.714	219.831			9.7823	51.8832			4.8912	6.1491			276.35	558.032			8.9671	39.2006			11.0561	23.5294			2335.53	2135.66			2.8285	1.81
1925.12	7193.11			1438.07	2007.2			41.6375	201.633			5.2484	56.5557			1.3996	8.4307			124.563	497.409			4.1987	17.9152			30.9773	54.7817			1549.68	1767.28			6.5215	1.677
2536.36	3529.1			1396.55	1515.81			31.8591	117.623			5.2474	21.7523			0	5.2367			130.435	282.779			6.7466	8.0564			5.9482	89.4934			2184.03	1308.36			5.5983	8.6734
3593.26	3571.24			1489.75	1402.83			53.5904	83.6007			3.0334	9.3661			1.3482	2.7751			131.785	165.467			5.0557	15.957			22.5825	2.901			2886.47	1536.03			12.6868	4.5586
2790.43	2123.24			1710.81	2678.42			111.276	54.7718			15.1525	13.278			3.3146	1.6598			165.73	52.6971			9.9438	10.3734			4.8726	62.8084			2278.08	1639.83			4.1229	4.2575
3277.91	10471.4			1851.32	2416.41			201.945	150.553			24.0852	11.5503			3.2422	2.788			606.068	342.925			11.5794	7.1692			6.3649	40.0245			2495.37	1667.63			1.3366	0.5886
6350.2	2175.75			1440.32	1635.93			60.8696	104.339			1.581	37.8916			3.9526	4.9424			148.617	175.729			5.5336	17.0238			9.4373	36.1673			1607.9	2583.77			3.7075	4.5209
3235.77	2345.53			1716.98	1507.61			54.7189	115.97			10.1161	9.0304			2.2991	0.4753			287.849	150.19			5.9777	10.4563			14.8969	30.3749			1552.82	1383.08			3.0558	3.3223
2378.36	5397.46			1957.85	1063.06			63.1038	50.8744			7.616	10.5988			2.176	1.0599			172.448	156.863			5.44	18.548			17.5201	37.3225			2410.46	1181.24			3.7881	5.4091
3116.11	1688.19			1917.65	1433.61			102.579	82.2832			6.8386	7.1791			0	1.1045			216.555	127.014			4.5591	12.7014			48.8652	11.2947			3042.03	1419.8			5.7967	4.1832
4484.58	7764.43			2019.04	1435.15			295.092	42.5778			38.6247	13.8841			7.9824	3.7024			484.611	110.61			13.6474	8.7932			9.4862	12.4309			2264.69	1980.79			3.9526	4.8343
1841.47	2000.79			1456.43	1093.94			61.4957	59.1423			14.2151	2.7059			2.1632	0.3866			205.501	59.9154			10.8158	13.9158			15.1742	22.0865			1411.62	2746.06			1.5496	1.4098
4889.51	3695.43			1576.02	1128.32			101.499	23.2765			10.3896	7.8903			3.996	3.5506			269.331	75.7471			6.3936	27.6161			5.44	20.8511			1603.6	1653.02			3.264	2.9787
4051.72	3595.37			1770.12	2292			37.8352	33.3713			5.2682	1.5169			0.4789	2.6545			102.969	67.1217			0.9579	6.8259			9.688	7.8593			1700.67	1221.09			7.4085	4.8653
2766.07	2995.47			1760.77	1652.49			84.2718	317.647			23.8345	9.0498			1.2768	0			246.857	272.398			2.1281	15.3846			65.1469	7.5569			2032.31	1355.66			3.8625	7.1592
4687.03	3642.98			1538.59	1642.89			107.181	304.094			18.7567	35.2168			2.1436	6.708			355.305	488.563			3.7513	50.3097			16.9963	9.3458			2043.41	1649.04			36.2577	8.362
4066.65	2511.61			1545.49	2081.71			158.772	137.65			25.4733	21.6986			3.4895	2.0342			224.723	356.671			4.5363	12.2055			13.5864	26.5137			2035.42	1608.41			7.1928	6.5324
3822.34	4175.44			1938.55	1735.46			90.3315	566.134			6.6998	85.9452			0.6931	9.0676			227.1	678.494			9.4721	77.2718			7.6628	33.8679			1658.08	2169.13			1.9157	6.7152
4027.46	2097.08			2022.22	1729.67			339.48	73.0703			20.4758	6.175			2.0941	2.7444			345.995	92.9674			7.6784	8.9194			15.7478	31.6736			2697.22	2218.87			2.1791	24.8421
3233.49	4839.78			1734.44	1469.51			151.069	57.3934			18.0523	7.9713			2.8504	0.3986			246.793	146.273			2.6128	35.0737			21.4362	8.0042			1528.98	1302.11			4.2872	3.7915
3283.57	2711.15			1418.93	1777.87			41.0714	67.9652			8.9286	4.1442			0.3571	2.0721			90.3571	97.3891			2.1429	124.741			24.7754	31.9579			1485.36	1151.68			6.0543	19.4175
4615.03	9614.62			1594.72	2366.08			187.913	233.288			14.2204	52.0413			3.0472	9.4213			288.979	382.234			3.0472	37.2364			14.7857	4.564			2449.97	2088.83			3.7888	7.5762
3918.11	6019.57			1590.98	1223.1			140.689	250.153			26.9403	24.1324			3.2072	1.7658			295.702	259.571			5.1315	4.7088			25.1294	9.851			2045.11	1725.18			7.8878	14.0222
6245.33	21095.1			2072.94	3383.15			136.169	240.613			6.7923	33.6557			4.8516	2.0093			190.507	360.166			3.5579	37.6742			30.8789	18.6283			1962.32	2154.97			3.3254	3.8103
2620.76	3546.27			1765.21	1663.03			101.098	200.759			8.7398	15.6621			1.6535	2.8477			162.513	520.645			8.976	17.5605			10	64.0752			2945.55	1644.99			3.2143	8.1162
3836.83	2077.08			1481.59	1354.43			81.5864	314.807			5.0992	10.8181			0.5666	5.4091			105.382	344.557			1.1331	17.8499			24.8857	16.4366			2070.26	2996.62			5.5866	9.5333
7515.89	8522.9			1551.29	2214.6			141.575	218.364			19.4582	12.1314			0.671	2.9283			364.338	176.532			15.4324	7.9481			47.4663	16.5441			2503.4	2350.55			3.8807	5.1471
6073.18	10508.9			1747.69	1784.05			57.4584	256.465			5.2235	47.4318			2.1765	4.052			154.093	358.718			2.6117	12.6326			39.1364	22.5394			1841.28	2697.89			4.5282	8.2645
8656.23	16204.3			2239.54	2368.49			106.462	290.856			27.2543	58.7523			1.2775	6.4563			252.529	488.096			3.8326	18.7233			9.2122	34.7765			2577.66	3437.01			4.5494	4.9179
4851.39	2251.38			1277.08	1535.22			123.111	118.094			17.3174	14.5028			0.9446	4.8343			271.411	166.436			2.204	17.2652			3.3994	13.2485			1664.99	2597.38			1.1331	3.1797
2850.51	3146.62			1580.71	1905.55			72.9976	172.462			21.1783	11.7481			2.253	1.4098			243.1	284.305			7.8855	8.9286			30.5292	8.2835			1676.69	2054.04			7.0452	5.5224
2977.96	3629.14			1414.15	1513.54			91.3573	99.5087			8.7007	19.6509			2.6102	1.2543			116.879	124.595			2.6102	14.6336			7.3999	7.4958			2390.95	1635.2			8.2705	6.3123
7255.62	2311.49			2029.11	1568.09			197.936	148.085			30.1667	14.0426			2.6462	2.1277			299.021	285.106			8.7325	37.8723			16.6081	8.7684			2087.85	1753.62			4.2585	3.1885
5836.02	2192.76			1949.64	1898.41			144.978	37.6611			39.4725	3.9643			2.2134	2.4777			462.603	128.84			8.1158	13.3796			16.3728	13.766			2651.66	1822.1			2.204	6.3913
2718.14	4277.32			1505.96	2036.3			114.25	30.6886			28.8763	5.6138			1.8832	0.3743			193.346	116.392			14.4382	16.4671			15.0952	97.2268			2110.48	1347.68			5.4072	5.4393
4262.08	1174.04			1641.58	1475.42			143.912	58.9971			20.8686	19.6657			1.3551	0.4916			433.363	176.008			7.8596	101.77			13.9211	2.0956			3200.76	1279.74			6.3805	4.1911
2298.49	6539.35			1986.87	2464.67			98.7688	711.864			6.8399	101.306			1.6416	5.4393			138.988	957.99			4.3776	15.6379			23.8158	64.3963			1738.44	2440.19			4.0672	7.1207
4845.04	1916.6			1742.21	2059.09			164.936	50.7125			22.3987	8.8013			3.6652	0.4191			334.759	56.1609			4.887	5.4484			32.4633	18.596			2404.81	1149.2			8.4847	2.3245
3530.57	4615.25			1382.87	2047.66			106.537	185.875			6.9613	6.9324			1.5133	4.3328			217.615	406.413			3.0266	30.3293			9.4162	112.613			1478.21	1581.02			7.533	2.8529
3809.12	1590.57			1525.76	1616.4			100.723	68.4264			16.7871	4.5316			0	0.9063			149.841	94.7094			5.9066	11.782			25.205	18.9072			2725.42	1526.23			4.6074	9.223
2535.55	3270.16			1530.26	1705.88			79.1381	155.514			7.4437	11.1365			2.3506	1.9887			218.609	117.331			5.4848	20.2844			6.8399	75.5744			1850.73	2737.2			3.2367	5.4448
2523.8	4210.03			1657.78	1837.19			70.4495	50.664			4.4215	5.9026			0.2948	1.9675			124.097	103.296			9.7273	10.8214			27.6929	11.0193			2125.28	1727.99			3.258	3.6336
4191.24	2726.3			1150.78	2060.38			76.1668	171.762			8.279	23.0554			2.0698	3.0741			235.952	411.923			5.3814	38.4256			12.4092	79.7433			1864.02	1532.41			4.2373	4.0027
2980.37	3195.85			1663.66	2268.86			76.9231	274.739			4.1841	31.2403			1.2874	8.467			150.628	527.289			9.0119	41.1671			12.124	28.7068			1431.28	2208.72			7.4609	3.8561
2248.89	8241.94			1142.31	2167.5			67.7748	381.522			6.1613	80.7577			1.8484	25.9222			117.066	698.903			3.6968	19.2755			14.2727	4.5506			1336.4	2627.45			2.0676	3.0338
3102.84	4534.92			1500.5	1820.3			41.0684	231.031			3.005	18.6315			0	4.3474			74.1235	328.536			4.3406	21.1158			10.1861	9.6055			1792.32	1965.01			1.5671	9.2624
4341.33	2782.1			1420.81	1530.49			291.908	94.3655			44.5087	3.3702			6.3584	2.1064			497.399	184.518			14.1618	13.0595			15.5502	10.4063			3949.42	1217.06			31.6986	2.9732
1976.98	4136.73			1273.98	2046.12			25.3262	197.815			3.0698	15.3722			0.3837	2.4272			79.4321	313.916			2.6861	16.5858			8.843	6.3442			1176.13	2430.82			4.4215	12.0086
4415.85	15632.8			1668.08	2492.57			154.303	357.895			22.0432	40.8669			2.5435	2.1672			301.399	660.062			5.5108	31.8885			18.3959	35.5913			1790.16	1642.72			1.4717	2.2962
1098.25	5708.17			1242.18	2470.47			77.597	202.756			2.5031	42.3228			0	4.9213			107.635	509.35			20.025	34.4488			13.2464	68.8817			1428.66	2438.48			2.4837	2.4311
4655.43	1403.1			2269.28	1593.48			83.7887	26.7319			23.6794	2.608			0	0			250.455	86.7156			10.0182	3.912			9.3338	7.2836			2067.09	1482.64			5.2462	6.4267
4037.95	2376.34			1697.39	1520.14			381.952	43.3443			75.9059	7.0364			7.2676	2.2517			394.469	149.453			9.2864	12.3841			10.4743	26.4298			2089.03	1728.7			1.8484	12.1317
3821.68	3898.39			2049.24	1823.77			107.561	252.009			8.6793	53.3869			2.1698	4.5924			238.991	359.357			10.2292	32.147			9.713	26.2295			1940.44	2657.29			2.649	0.8984
5577.89	2333.8			1756.53	1584.38			141.988	199.442			20.636	13.4821			1.54	0.9298			350.504	202.696			9.548	15.3417			9.6828	6.942			2043.89	2698.28			1.9699	5.0908
4614.25	9295			1769.21	2931.4			157.241	707.223			24.8447	70.2075			1.9614	5.1485			446.878	1073.71			1.6345	65.995			92.513	5.772			1681.92	3204.74			8.1033	5.772
3968.25	3058.35			1518.69	1713.94			111.573	406.807			14.5401	20.2593			0.5935	8.1037			215.133	738.25			6.2315	28.363			78.0347	30.5089			1702.67	2190.44			16.763	11.6792
2861.07	2263.34			1760.89	2063.51			158.999	200.254			18.0056	12.2777			3.9673	4.6571			321.965	284.928			7.9347	11.0076			3.9146	40.0291			1662.32	1983.91			1.8185	12.7286
3045.48	4833.83			1532.49	1428.45			66.5223	302.862			15.4703	40.1538			3.0941	5.5532			175.124	517.727			9.901	3.4173			2.3024	93.1419			1905.94	2325.5			2.3024	5.1485
3334.72	7847.85			1733.28	3237.24			171.801	741.742			12.212	75.0751			1.3877	5.005			423.536	1019.52			5.8285	15.5155			34.5918	39.8622			2095.48	3060.56			4.0537	7.3819
2996.09	5790.83			1530.42	1234.8			73.2835	311.269			10.6724	34.9279			0.7115	9.2456			162.22	382.152			4.9804	24.655			25.4345	29.4965			1543.22	3457.86			3.3913	3.6786
2972.43				1513.2				133.724				30.4985				5.3624				278.844				15.4168				7.5094	105.018			2243.15				0.6258	15.2875
2386.92				945.767				36.9308				11.4613				0				132.441				11.4613				10.4812	6.2716			2228.58				2.5409	1.6724
4051.88				1585.69				152.385				13.2006				1.8527				291.57				10.4215				21.8579				2140.81				3.2605
3509.65				1651.62				352.633				36.9643				2.9441				436.703				3.2712				15.1997				2157.34				4.9346
3192.61				1772.48				137.316				14.5737				1.9432				398.995				10.6874				48.0468				2226.21				1.2113
3294.66				1601.63				158.71				13.462				1.7713				165.087				5.314				37.5346				2176.95				10.2726
4598.18				1709.29				132.774				49.6157				2.7952				495.458				24.4584				15.4987				1367.58				5.8895
3475.62				1031.75				61.117				8.8459				2.4125				172.897				7.2375				28.238				1736.2				8.3266
15484.8				2747.3				583.703				79.5815				7.2923				576.094				11.4141				19.096				2267.6				4.62
2661.36				2088.77				46.4171				4.4045				0.6776				112.146				25.4108				44.0252				2088.43				6.2893
2239.77				1281.98				77.0235				6.9626				0.4352				183.638				10.4439				14.3838				2013.49				5.8843
2469.64				1400.56				38.9972				1.6713				1.6713				75.2089				2.2284				43.2				964.903				2.4
1746.5				1370.05				104.312				4.0793				0.5828				141.608				3.4965				24.0356				1616.55				7.997
2639.73				1939.1				101.878				1.7075				2.2766				206.602				2.8458				16.6153				1577.12				8.0831
5111.96				2986.41				136.413				21.7391				2.7174				291.304				54.3478				19.5315				1824.46				4.2725
2408.09				1771.9				220.476				4.7619				3.3333				538.095				17.619				30.6694				1353.33				7.6674
2655.55				1857.97				140.886				2.3002				2.3002				168.488				5.1754				10.8292				1390.46				8.5705
1412.43				1214.64				95.3453				2.5358				2.5358				134.904				11.6646				16.8658				1402.29				7.7301
887.061				1197.09				33.3228				1.2654				0				19.4031				18.5595				28.3097				769.377				6.3836
2735.26				1613.18				51.7952				1.8835				1.4126				127.605				6.1212				21.9456				1023.19				4.9132
3858.71				2226.44				101.163				9.8175				1.7074				325.686				19.2082				9.2494				1733.86				2.846
2443.54				1614.94				57.3248				5.2113				1.1581				53.2716				4.6323				12.7357				1047.48				5.0272
3280.75				1528.31				42.2184				6.5247				3.0704				160.814				7.2923				20.7664				3243.91				1.2361
2476.47				1283.36				92.6735				12.13				1.4556				200.873				9.2188				10.1878				1504.61				8.4898
3347.98				1769.56				390.366				25.4335				2.3121				363.006				6.1657				25.0116				1996.92				5.7897
2116.45				1648.23				49.0053				2.426				1.4556				90.7327				3.3964				42.6667				1293.55				2.6667
2562.61				1843.71				168.561				4.0229				1.2069				172.181				7.2413				44.4881				1712.96				13.1142
1951.17				1579.1				73.4463				10.8959				0.4036				130.751				8.071				42.8328				1274.82				3.5694
11239.2				2809.39				152.816				9.2494				6.0322				238.071				1.6086				23.9656				1103.49				3.8863
3652.52				2122.81				99.0379				1.1319				1.1319				142.615				9.6208				20.887				1342.39				4.9099
3204.07				1541.71				132.076				13.9027				0.4965				326.713				5.9583				16.2962				1138.53				2.8341
2792.43				1657.4				57.7073				3.3725				1.8736				108.295				2.6231				28.6513				1263.57				2.0964
3450.37				1604.89				172.953				11.5946				1.9324				204.839				2.8987				11.2584				1639.67				14.1132
3904.68				1823.22				38.2892				5.7026				2.444				87.169				12.6273				90.9956				1068.43				2.2194
4206.32				2014.47				173.097				8.5745				1.6077				264.737				6.9668				7.4538				1460.88				4.0657
1707.8				1495.69				270.583				4.759				1.3597				348.087				6.1187				11.3142				1351.56				3.6292
5306.14				1867.39				272.277				34.6711				1.6972				327.8				3.8793				5.571				1252.28				0.5571
3630.36				1927.61				206.665				71.0625				2.4031				292.832				23.3442				20.3963				2076.26				0
3077.44				1362.19				74.3997				43.738				1.3527				257.017				17.5854				14.798				2851.09				2.8458
1023.54				858.757				7.533				10.8286				0.4708				59.322				9.4162				26.6304				1198.68				18.4783
2110.58				1373.7				88.7749				2.0526				0.5131				105.709				4.6183				8.1145				913.919				0
1025.74				892.726				40.2878				3.8369				1.279				76.0991				13.4293				0.8436				669.544				0
1832.85				1742.56				39.3852				0.9606				0.9606				50.9126				4.3228				10.359				857.829				2.3543
1569.8				1513.61				46.971				3.0729				0.878				72.432				7.0237				14.9397				1683.49				1.7074
4015.01				1299.06				65.2908				6.0038				2.6266				192.495				53.6585				4.6323				1288.18				4.0533
2191.48				1063.87				83.9762				5.0588				1.5176				103.2				12.647				6.9085				2136.84				4.9894
1963.22				1142.86				101.812				6.3966				0.533				115.139				9.5949				10.1892				1798.51				0.4852
2669.93				1081.8				117.599				5.4444				4.3555				117.055				17.4221				43.5453				1993.74				8.8632
2865.83				1267.05				85.4947				6.4041				3.5223				227.666				34.9023				6.3076				2451.17				2.426
4141.61				1594.6				192.234				15.9878				5.3293				334.221				4.9486				20.5169				2366.58				1.2069
1571.42				1059.9				77.6008				0.97				0.6467				82.7742				6.4667				27.3459				2333.84				3.6193
2167.78				1229.11				103.352				1.3083				0				77.1872				6.5413				15.2801				1109.4				6.2252
3860.23				910.586				69.8869				2.0555				1.0277				99.6917				1.0277				15.8888				2243.58				11.9166
3910.5				1552.06				99.2468				11.9628				0.4431				146.212				7.0891				5.1813				1961.45				5.8832
2295.71				1094.71				180.681				6.857				3.4285				145.025				6.857				10.1175				2300.51				4.1407
4565.25				1246.69				91.1691				8.5806				1.7876				77.9407				2.8602				18.8413				1281.02				6.2804
1745.3				924.066				74.268				0				0				54.7489				6.189				6.11				1302.07				4.0733
3601.49				1426.1				104.314				3.8897				1.768				167.61				2.1216				18.2208				1632.25				4.2872
4263.49				1261.24				100.45				25.4873				2.2489				165.667				37.8561				33.313				2704.65				2.0396
2404.94				1930.5				449.73				7.4131				3.0888				230.425				16.6795				38.308				1483.24				2.667
5508.21				1405.4				116.651				15.3178				0.8837				199.72				1.4729				26.4339				2164.52				4.3667
2322.94				1295.44				49.2409				4.1034				0				90.6853				2.462				17.5854				1391.46				4.96
950.431				808.19				68.2471				4.3103				4.3103				63.9368				14.3678				3.7665				1417.38				3.7665
2148.09				894.708				84.8835				3.9733				1.806				131.479				10.475				18.4734				1879.36				2.0526
2603.63				1220.53				106.218				14.8964				3.2383				254.534				22.9922				5.7554				2104.6				3.8369
3062.61				1281.41				86.6306				5.5532				1.3883				196.029				6.6639				7.6849				1819.8				4.3228
3212.83				1134.36				192.046				46.5783				3.2247				495.521				23.6474				3.9508				2934.43				1.3169
1629.84				1453.76				58.976				4.6338				0.4213				84.2514				4.2126				12.5316				1960.11				1.3623
1924.43				1734.89				117.239				4.085				4.085				131.127				4.902				17.636				1621.32				2.2514
1227.68				985.829				54.3222				0.4724				1.8895				60.4629				3.3066				10.6235				803.023				3.5412
2234.57				1517.29				207.002				8.3151				3.0635				272.21				14.0044				3.1983				1447.27				14.9254
15957.5				4113.97				2035.71				310.193				7.6244				2342.7				4.4141				9.7999				2917.34				1.0889
3381.4				1508.32				49.557				21.0329				1.7287				157.027				5.1862				13.2196				1406.04				4.1876
3725.51				2020.52				88.6566				4.6458				1.5486				169.183				8.5172				26.2568				2467.29				3.202
6273.34				1605.15				146.628				46.1845				2.2608				469.273				6.4594				26.0366				2013.06				2.5002
3487.47				2000.59				148.924				32.4388				2.949				196.992				11.2061				28.5497				1648.78				2.2802
2754.46				1882.94				47.0576				8.5848				0				156.753				5.0873				4.2034				1791.37				3.5567
2872.51				2234.69				141.026				25.641				4.9858				246.795				14.6011				1.8174				2515.31				5.9066
3151.93				839.861				30.638				6.3171				1.5793				68.8566				3.7903				7.8496				1465.57				2.6165
12930.3				2156.69				216.445				31.7264				8.8129				586.939				15.8632				9.5322				2466.2				7.2313
3079.17				1559.44				198.317				40.505				2.6302				316.412				14.2031				12.333				2009.47				2.0555
4299.83				1592.06				119.51				5.4899				1.6892				285.473				4.6453				11.9628				1632.18				3.1015
2541.46				1308.07				60.0375				12.758				2.6266				116.698				3.7523				12.5045				2833.02				5.7163
2216.97				1540.27				46.5326				2.8857				1.0822				53.3862				3.6072				15.0853				2171.16				2.3999
3428.15				1528.88				225.232				16.8803				6.2698				351.593				14.4688				13.586				1969.69				2.8602
4225.62				1374.38				136.777				34.7107				2.8926				258.678				4.9587				4.2847				1662.4				3.8086
7294.32				2008.33				129.339				23.5403				3.174				439.595				13.2249				21.2164				2001.98				3.1223
3557.76				1954.19				69.7205				19.3028				6.3382				234.226				10.9479				16.8666				1460.1				0.7496
787.25				1526.32				226.835				0				11.8606				146.775				32.6168				38.3012				784.285				0
3232.34				1698.35				179.538				13.8614				1.9802				207.921				1.9802				10.7288				2598.68				4.4703
3550.29				1666.16				56.979				6.8834				0.7648				94.8375				4.9713				18.8526				1531.55				2.3566
6162.14				1399.88				126.133				38.7337				4.9659				340.161				9.4351				6.1551				2356.3				2.8724
4516.43				1745.82				109.916				7.7658				2.0908				206.392				4.779				10.0629				1364.1				1.2579
3300.69				1836.27				96.9773				11.335				2.204				162.154				8.1864				8.6207				1574.62				2.1552
3594.01				1310.14				52.2873				7.5636				2.6308				122.99				8.2213				12.9219				1720.55				3.7405
4507.7				1847.99				114.754				10.4322				3.9742				193.741				42.7223				11.1974				2095.38				1.806
10189.4				2224.31				529.804				74.1176				9.4118				945.49				2.7451				22.3446				2080.78				2.9145
3097.02				1291.06				209.286				38.808				4.851				431.046				20.097				14.4384				1783.09				2.7766
5252.74				1408.68				72.0076				16.6905				2.3844				51.0253				4.7687				32.9631				2599.43				8.5991
3214.11				1365.73				344.294				34.3254				7.2811				473.274				11.9619				6.7401				1853.57				0.8425
3296.26				1310.03				149.137				9.7447				2.5421				268.616				15.2526				10.6209				1487.98				8.9869
1531.66				1416				92.0374				1.4765				1.9687				116.646				14.7654				2.8342				1403.2				0
3812.13				1812.13				170.711				10.0418				5.4393				363.598				30.9623				16.1926				1380.75				5.6893
1281.65				1616.95				178.648				2.1459				2.6824				173.82				24.6781				335.474				1082.62				5.2167
1878.88				1395.33				136.862				5.2456				0.9537				255.603				36.2423				5.1862				1876.01				8.0674
1630.38				1554.13				23.9234				0.5981				0.299				53.2297				5.6818				12.0015				1221.89				2.6713
2267.68				1585.04				167.738				25.716				4.0912				382.233				10.5202				23.2537				1793.69				4.3859
4561.38				1676.15				131.238				6.487				2.495				261.976				9.481				5.6247				1675.15				8.437
4377.16				2718.52				372.222				34.5679				9.8765				605.556				28.3951				19.1684				1711.11				5.9422
11891.7				2878.98				176.524				43.9794				5.4595				264.786				16.6818				10.4926				3161.97				5.0873
1643.25				1136.94				99.0529				8.2873				0				101.421				15.3907				27.4217				2447.12				4.9858
1154.46				755.516				150.927				9.7087				3.5305				134.157				1.7652				5.0537				968.226				2.1573
3277.77				1155.39				231.793				21.4789				0.895				281.016				8.5021				46.1796				2231.12				1.0575
2045.08				890.774				45.6632				34.3042				2.2718				149.712				8.6329				19.7265				1809.04				6.8385
3850.57				1230.47				44.6766				7.9115				1.3961				167.537				16.7537				5.9475				1940.64				6.5423
3267.47				1745.84				185.524				21.2146				2.0799				210.482				22.4626				23.2264				1891.02				2.1115
1341.08				1251.21				265.673				44.2788				3.9456				356.861				31.5651				10.5711				1448.49				4.9853
1924.87				1845.5				159.788				3.1746				0				171.429				19.0476				8.2552				1155.03				8.6304
2708.79				1714.15				139.396				7.9133				0.6087				154.614				10.9569				4.6893				1272.83				4.6893
1566.83				1500.27				367.687				12.8824				1.6103				275.899				16.1031				8.7891				1568.97				4.8828
1732.17				1479.57				135.215				4.0862				2.6003				206.909				11.1441				37.619				1273.4				2.4115
3520.8				1664.43				1114.09				70.6935				4.4743				1163.76				7.6063				6.0982				1934.68				4.1386
4499.81				1664.48				323.955				30.7614				3.3645				544.091				21.6291				42.9752				2581.55				3.3058
6851.85				2301.33				157.857				26.2496				2.8767				211.075				20.1366				22.7468				2001.8				3.9675
3258.45				1697.9				141.207				19.2555				2.1395				267.865				20.1113				21.8957				1774.07				3.826
2439.7				1459.92				102.247				3.3708				1.4981				109.738				4.8689				31.8327				1323.22				4.0928
4051.04				2051.25				107.139				7.1707				4.6399				268.269				21.0904				15.5671				1612.57				10.3781
1828.47				1822.14				264.892				23.6586				0.4225				408.111				28.3059				17.8218				1923.53				1.9802
4044.35				1734.05				63.7152				9.6822				0.937				108.066				7.4959				12.3334				2371.83				0.6852
2945.56				1679.53				88.8874				9.8218				2.4555				163.042				12.7684				6.1185				1598.01				3.0593
8155.31				1268.98				116.424				19.3193				0				236.916				17.7941				24.3327				1595.37				4.9659
2677.96				1409.48				292.936				24.047				1.6396				309.878				60.664				8.6068				1751.61				7.7461
3620.85				1860.85				200.425				8.9362				2.1277				267.66				34.4681				20.908				1754.47				6.5711
3425.3				1523.08				39.7658				7.0816				0.5447				74.6289				8.171				5.9102				1864.09				2.3641
6732.46				1715.88				184.109				20.1618				4.2446				263.165				14.8561				5.9824				1930.23				4.4081
1897.36				1631.89				91.3694				6.5852				2.0579				121.003				28.3986				16.895				2814.75				14.4226
2365.45				1805.95				22.2025				1.3321				8.4369				37.3002				31.0835				5.2616				1773.54				6.0311
1582.31				1561.62				147.695				5.174				1.8815				121.355				28.222				16.3934				1747.41				4.9677
2812.47				1587.83				99.4557				5.4429				1.4844				208.313				12.8649				139.216				1450.77				6.2745
2564.92				1600.99				64.5406				4.5558				0				62.6424				17.8436				48.51				2487.47				5.544
2220.87				1385.92				129.268				10.5957				2.543				209.796				3.3906				7.6299				1698.71				4.2918
5589.22				2310.62				1718.87				80.6214				22.1314				1078.64				20.0236				49.9278				1383.21				3.6406
1907.3				1090.96				152.375				20.2781				0.5794				252.028				14.4844				15.6763				1822.71				1.2711
2783.06				1028.73				53.4918				16.84				2.9718				219.911				20.8024				5.9061				2287.77				0.9844
3868.04				1930.01				164.85				15.6818				4.2073				309.811				61.1972				33.0544				2354.94				0
3019.4				1156.17				66.7606				4.3351				2.1676				101.441				5.2021				8.5837				1249.38				0
2468.21				1167.53				66.7733				5.9976				3.5986				169.132				4.7981				22.413				1310.68				2.8612
2825.29				1139.19				179.812				6.8938				1.149				203.366				4.0214				4.1866				976.616				3.8876
1694.52				1332.12				83.4562				3.175				0.4536				101.599				9.9785				27.4693				1043.66				2.3378
2604.83				1234.73				89.4927				5.4513				3.1799				233.499				21.351				28.4431				1476.86				6.487
2594.78				1586.22				110.311				11.2562				2.7015				236.38				15.3084				28.2075				2338.14				11.5256
1211.77				795.272				27.666				1.5091				1.5091				53.8229				8.5513				7.498				1130.28				9.8658
2133.44				1698.17				165.635				2.2011				4.9525				154.079				37.9695				5.2957				1408.72				5.2957
4830.09				1862.18				393.477				45.7654				5.2604				637.559				18.4114				25.9537				1628.09				5.3697
1598.2				1254.68				85.3574				2.0819				1.3879				89.5212				20.8189				7.9513				1562.11				8.1785
1257.68				1569.22				60.4004				2.7816				5.1658				101.33				25.8291				11.6345				1429.34				6.5153
1393.59				1391.47				404.626				21.7998				6.3804				358.368				24.99				24.9584				1524.39				0.8319
1899.38				1750.34				143.201				6.1813				2.7473				103.022				31.9368				29.3731				1771.98				2.192
2268.51				1919.83				215.957				17.6448				3.8358				509.014				23.3985				12.6984				1476.79				0
3080.79				1346.87				64.418				5.3682				0				105.753				56.9026				6.0872				1932				0
2206.56				1721.24				81.8533				6.9498				2.7027				113.513				7.722				27.912				1580.31				1.0735
3124.98				1333.83				195.501				14.3049				9.1031				390.135				9.1031				16.3447				1702.72				2.9718
2924.59				1240.44				124.59				12.0219				2.7322				145.902				8.7432				100.224				1407.1				1.3423
3919.9				1730.22				360.197				26.0442				5.4054				324.816				99.7543				40.8549				2304.18				4.3498
1849.08				1369.92				282.85				29.5515				4.2216				272.296				52.7704				19.0579				2215.83				4.4013
2860.26				1591.66				256.95				36.8144				1.8783				289.632				26.6717				32.7622				2441.02				3.4486
1548.28				812.054				51.8471				1.9443				1.2962				39.5334				9.7213				22.6786				1753.73				5.1348
2463.05				1335.47				138.916				10.3448				6.8966				229.064				45.3202				4.1199				1945.32				1.4981
3303.42				1866.71				152.043				8.7073				1.3396				215.003				28.8011				18.5595				2413.93				3.3745
3611.03				1906.47				64.3889				4.8992				0.3499				66.4885				8.3986				9.9945				1412.01				4.357
732.591				797.772				25.6267				1.6713				1.6713				73.5376				3.3426				7.3664				1906.96				4.4198
6270.54				2370.07				122.786				8.8609				2.5317				313.084				13.5023				19.8278				2202.56				3.5588
1080.97				1353.74				49.5951				2.0243				1.0121				47.0648				1.5182				27.8727				571.356				2.2899
756.337				1173.12				74.4508				4.1748				2.7832				150.989				30.6153				11.9149				1098.67				0.1617
1140.22				1072.53				21.7852				3.8902				1.1671				31.5108				24.1194				7.6263				811.111				2.7237
12509.3				2661.29				54.5274				20.052				0.7036				95.3351				11.9609				31.3039				1955.25				10.6115
1584.97				1520.26				39.2157				8.4967				0.6536				66.0131				26.7974				10.7009				1399.35				3.2926
987.805				1390.24				88.0759				0				9.4851				131.436				18.9702				3.9964				1558.27				6.6607
3037.86				2267.37				271.533				13.0942				2.7567				184.008				5.5134				13.6406				738.1				3.2926
665.391				1269				54.1279				0				0.5467				29.5243				30.0711				10.8857				831.602				3.4636
1182.59				1352.92				213.018				0				3.3812				233.305				17.3288				7.2134				998.732				2.4222
2289.07				1578.29				113.614				3.3581				1.679				170.701				6.7161				12.7149				1338.18				1.6741
5187.61				2259.29				186.283				16.8142				5.3097				366.372				11.9469				118.561				1676.99				1.0539
15071.9				2857.14				302.151				41.9654				4.1965				523.868				13.9885				10.4287				2008.74				8.1112
2013.69				1506.39				37.2331				5.6884				1.5514				53.264				18.0994				18.8212				1046.66				6.9341
3415.53				1377.35				215.534				23.301				5.178				383.171				12.945				21.419				1632.36				4.5898
3762.96				1418.2				91.315				4.3277				1.2983				172.244				4.7605				8.2367				1270.62				4.3351
2592.08				1456.19				54.6386				6.0153				1.5038				186.974				24.5623				9.1963				963.445				2.399
4463.69				2081.45				119.234				23.0618				0.9814				510.795				29.4406				22.4047				2629.05				1.149
4402.64				1808.89				204.928				39.0625				3.0048				353.966				12.0192				7.7106				1549.28				0.9071
5733.55				2396.02				101.95				8.1235				1.6247				275.792				7.3111				22.7139				1443.54				2.7257
2533.21				1387.35				155.704				19.0658				2.2243				413.727				31.1408				18.4602				1994.28				2.7015
8374.94				2392.74				579.491				89.1525				7.9087				663.971				10.7846				6.0362				2325.51				7.1529
3442.11				1206.24				123.587				43.6647				4.2885				206.238				13.6452				15.4079				1665.11				3.3017
2258.77				1802.78				183.459				5.8325				0.5302				319.728				18.0278				73.6454				1484.11				4.7344
2570.2				1292.4				211.679				26.1915				1.7175				393.302				22.3272				7.6336				1647.92				2.0819
2039.48				1486.21				207.68				14.6025				3.7858				175.771				10.8167				13.1132				1909.68				4.7685
2853.36				1737.6				91.5105				8.8203				2.2051				97.0232				17.6406				46.7898				1708.93				1.5951
3068.23				1451.21				107.117				25.3118				5.1357				196.625				13.9398				16.4835				1616.65				4.4643
1378.68				1037.26				151.646				6.0659				6.0659				248.7				12.1317				43.7284				1761.7				4.2194
2599.23				1549.82				64.4406				3.6				1.08				178.202				9.7201				12.7413				1889.3				3.861
2587.7				1838.77				271.429				24.7289				5.299				585.839				33.5606				25.142				1995.38				3.0344
2231.03				1727.59				351.724				10.9195				3.4483				621.264				52.2989				5.0607				1945.4				2.0243
1895.9				1454.32				56.4587				3.5287				0				150.725				12.0983				8.3496				1405.92				0
1640.98				1283.13				52.5394				2.9189				5.8377				120.257				15.7618				1.1671				1056.63				1.1671
1764.78				1396.81				43.2906				5.5265				2.7632				104.542				6.9081				6.3322				1622.94				4.7281
8834.58				2386.48				127.371				22.9911				2.7589				222.095				8.7366				10.8401				1101.74				8.1301
2992.47				1166.21				148.485				42.2695				2.7096				248.198				13.006				26.1884				1824.09				2.7567
1784.62				1652.94				62.8959				7.2398				0.905				90.4977				4.0724				3.2805				1279.19				7.1077
4571.58				1338.61				46.7885				22.8237				0				231.66				21.6825				14.7929				980.847				0
1842.51				1565.56				15.7848				0.7175				1.435				22.9596				9.3274				8.3951				918.386				3.3581
2271.49				1791.09				392.788				26.8216				2.9802				445.239				56.6235				26.5487				2729.85				4.4248
1782.85				1649.63				12.7737				2.5547				0.7299				60.5839				14.2336				44.7631				1858.76				2.7977
2378.78				1558.3				34.3947				1.6643				0.5548				96.527				6.657				2.5856				1433.48				4.137
1828.05				1787.75				82.8849				2.7476				3.2055				119.061				7.7848				29.7735				1439.72				1.9417
1287.47				1332.77				32.9978				12.3043				2.2371				170.582				31.3199				8.5216				1295.3				2.0051
10090.9				3153.8				802.376				93.7948				15.9738				1664.14				38.0913				30.422				2254.35				1.472
6987.09				1771.2				339.155				32.3969				0				576.057				15.186				25.8413				2183.24				7.8125
1886.07				1620.6				94.5118				6.9494				5.0962				154.74				16.6786				12.5914				2260.87				5.2803
3237.77				1548.39				52.9177				7.6115				2.1747				95.3244				11.5984				18.748				1251.9				10.1684
2593.39				1486.1				120.693				10.0299				2.006				301.565				102.305				99.5776				3143.03				14.6886
2897.23				1829.3				116.548				9.5012				1.9002				214.727				7.601				31.5789				2089.63				8.577
1490.63				1321.92				149.959				8.965				4.075				204.564				85.5746				19.6184				1932.36				3.1814
9678.07				2344.19				98.8056				11.9435				0.5429				160.695				8.1433				19.3216				1504.89				4.7231
868.484				1250.31				53.0145				0.5957				1.1913				70.2888				16.6787				21.6333				1390.88				3.245
1959.4				1235.47				51.3621				2.7763				5.5527				86.7604				9.7172				9.9228				1691.48				5.5127
4499.27				2699.27				274.328				34.7188				4.401				489.487				8.313				11.372				2748.17				6.2362
3226.42				1829.74				170.149				7.2677				2.5651				250.948				8.9777				27.7296				1760.49				3.4662
2680.29				953.585				155.871				65.1195				3.8102				208.175				11.0842				12.6001				816.072				5.7601
1942.4				1711.08				105.362				11.7069				4.2145				170.452				17.7944				25.8621				1239.05				2.2989
2094.77				2294.97				93.6595				1.8858				3.7715				194.233				28.915				5.041				1825.42				3.5287
3113.71				1632.72				76.5843				5.0337				5.0337				181.933				15.8202				7.0053				1326.38				5.2539
2315.59				1693.43				67.4246				12.7325				11.8644				161.472				6.3663				6.9081				1763.17				4.6054
5434.3				1736.25				82.013				5.5918				4.6598				254.427				6.5238				13.3349				1487.42				5.5179
3556.39				2144.12				162.358				3.4969				2.9974				184.339				5.9948				20.5929				1446.73				1.0838
2677.6				1664.48				53.4208				5.6232				0				131.209				6.5604				4.0724				1060.92				5.8824
2381.04				1740.45				108.606				7.8233				2.301				312.471				52.462				16.5472				1761.16				4.5647
2536.89				1374.98				89.3315				3.6215				0.6036				149.087				20.5221				0.7175				1483.02				6.0556
1912.76				1544.13				69.6083				6.8628				1.9608				164.217				11.7648				34.5701				1698.54				4.1723
2138.49				1487.41				75.1799				11.8705				0.7194				113.309				44.6043				3.6496				1735.25				9.4891
2951.24				1983.09				256.783				22.0212				6.685				287.849				44.4357				9.4308				2708.22				7.7665
9665.15				1181.1				153.75				34.397				3.7298				359.304				4.1442				5.9531				1985.49				3.2055
2493.34				1354.37				235.09				13.3179				3.4742				649.102				13.8969				11.1857				1834.97				5.5928
3777.28				1633.45				125.981				11.6092				3.0098				227.883				11.6092				174.483				2086.21				5.7342
1406.98				994.204				7.7282				3.1822				0				55.9154				5.9098				46.5705				1600.18				24.2976
5082.77				2322.27				58.1101				5.3312				0.5331				84.233				4.265				8.3393				1448.49				2.7798
2110.3				1772.41				179.542				12.18				4.5111				218.789				8.5711				14.1356				1606.41				3.2621
16328.7				2911.54				161.005				46.3553				3.8924				460.722				14.1543				19.7254				1300.42				2.6746
1778.96				1805.26				131.099				22.0619				2.9699				294.866				39.8812				15.2019				1803.56				6.9675
1968.82				1814.48				133.192				5.2854				2.1142				213.531				18.4989				12.2249				1273.26				2.445
2177.58				1513.82				139.713				11.7707				1.0235				267.144				11.7707				14.1151				2071.65				4.3431
1287.9				1617.87				78.5647				0.5612				2.2447				165.547				14.0294				5.9567				1491.61				3.574
2376.92				1801.65				148.901				9.3407				2.1978				282.418				12.6374				10.4112				1859.34				3.4704
1853.09				1112.48				68.4673				10.2925				0.4475				108.295				7.16				64.0587				967.94				3.423
2238.34				1248.86				201.281				34.7667				2.2873				353.156				8.2342				19.6655				1248.4				2.5651
4055.45				1695.83				44.9481				4.1674				1.1907				78.5848				11.9068				51.6107				1427.92				6.0443
2497.31				1200.8				112.151				4.9297				0.4108				174.594				4.5189				9.3655				1357.72				3.7462
3894.62				1627.54				323.811				31.0891				6.0563				498.234				23.8215				8.8002				1797.92				6.2859
3114.17				1355.54				155.206				14.5157				2.2332				225.923				66.251				21.573				2045.59				3.236
2575.44				1503.08				164.567				7.3249				0				381.873				7.3249				13.6007				1444.47				4.0513
1583.1				1273.65				164.371				11.0193				3.6731				293.848				56.933				12.1156				1394.86				2.7959
3629.86				2271.72				261.832				10.3603				2.8255				267.483				8.4766				19.483				1633.15				2.4978
6474.29				2052.91				87.1833				29.8063				6.7064				294.337				13.0402				14.9953				2204.17				0.9372
2429.19				1628.22				36.6592				8.3002				2.7667				87.8437				17.2921				16.1068				1233.27				6.4427
1813.35				1168.57				126.25				5.2604				0				178.103				10.5209				10.2611				1386.5				0.6036
																												5.3922								4.4118
																												3.2374								10.0719
																												24.3807								11.0106
																												48.9018								13.7547
																												44.586								4.0533
																												11.1792								9.4593
																												1.3638								5.9098
																												9.5962								1.8446
																												16.24								7.6689
																												32.5548								4.2463
																												16.1222								6.364
																												13.7421								0.5285
																												14.3296								5.1177
																												6.7341								6.1729
																												17.5824								6.044
																												5.37								5.37
																												30.1921								5.9469
																												5.6557								6.8464
																												9.4486								26.7026
																												42.798								3.9689
																												16.3767								10.7937
																												25.3931								3.9066
																												27.5482								3.6731
																												31.0808								1.8837
																												19.3741								1.1177
																												5.5335								4.8418
																												9.0179								6.0119

## Sheet: ED F5d
STAT1		p-value		STAT2		p-value		JAK3		p-value		IL2RA		p-value		IL9R		p-value		IL10RA		p-value		IL11		p-value		IL12RB1		p-value		IL13RA1		p-value		CNTF		p-value
Low (G6-7)	High (G>8)	0.4255		Low (G6-7)	High (G>8)	0.0964		Low (G6-7)	High (G>8)	0.0367		Low (G6-7)	High (G>8)	<0.0001		Low (G6-7)	High (G>8)	<0.0001		Low (G6-7)	High (G>8)	0.0077		Low (G6-7)	High (G>8)	<0.0001		Low (G6-7)	High (>G8)	0.0045		Low (G6-7)	High (G>8)	0.0215		Low (G6-7)	High (>G8)	<0.0001
2897.53	1551.33			1456.75	1187.56			56.6426	21.1614			0	1.0077			1.5448	0.5038			72.6056	32.2459			20.0824	19.146			7.2091	4.5346			1037.08	1406.22			1.5448	4.5346
2233.79	7473.8			1472.8	3082.29			112.321	549.589			5.9816	109.571			4.6524	7.3625			142.894	964.054			15.2863	40.7103			10.6339	89.6492			1504.04	3516.24			3.3231	9.2464
1874.57	2412.32			1268.86	1166.99			41.8873	79.626			2.8239	19.6647			0	0.3224			59.3011	137.008			6.1184	6.4475			3.7651	9.0264			1636.43	1398.78			2.3532	9.3681
5833.25	5251.64			2091.77	1488.61			364.447	247.022			56.1091	33.0659			1.5732	8.1044			549.03	463.571			6.2926	4.2143			45.6214	36.6318			1392.24	2850.8			3.6707	5.511
3635.21	3233.49			1462.55	1734.44			33.0089	151.069			2.9623	18.0523			2.5391	2.8504			94.7948	246.793			9.7334	2.6128			2.9623	30.8789			1355.06	1528.98			3.8087	3.3254
3179.3	10272.8			1861.57	2158.97			179.509	53.2051			37.8963	9.2949			0.3324	1.6026			695.43	149.679			92.7462	2.5641			46.2069	10.2564			2977.19	1709.62			5.6512	4.8077
3593.26	2278.51			1489.75	1036.91			53.5904	90.3581			3.0334	10.4683			1.3482	0.551			131.785	157.576			5.0557	6.0606			6.3649	11.0193			2886.47	991.185			1.3366	3.6336
4851.39	5931.13			1277.08	2003.52			123.111	102.555			17.3174	28.1525			0.9446	4.0218			271.411	200.419			2.204	8.3787			9.4373	19.7738			1664.99	2538.42			3.7075	2.6812
4415.85	3968.25			1668.08	1518.69			154.303	111.573			22.0432	14.5401			2.5435	0.5935			301.399	215.133			5.5108	6.2315			16.3728	43.2			1790.16	1702.67			2.204	2.4
2476.47	4598.18			1283.36	1709.29			92.6735	132.774			12.13	49.6157			1.4556	2.7952			200.873	495.458			9.2188	24.4584			34.5918	24.0356			1504.61	1367.58			4.0537	7.997
1707.8	2661.36			1495.69	2088.77			270.583	46.4171			4.759	4.4045			1.3597	0.6776			348.087	112.146			6.1187	25.4108			25.4345	28.6513			1351.56	2088.43			3.3913	2.0964
5306.14	2239.77			1867.39	1281.98			272.277	77.0235			34.6711	6.9626			1.6972	0.4352			327.8	183.638			3.8793	10.4439			10.1892	7.4538			1252.28	2013.49			0.4852	4.0657
1832.85	2469.64			1742.56	1400.56			39.3852	38.9972			0.9606	1.6713			0.9606	1.6713			50.9126	75.2089			4.3228	2.2284			33.313	11.3142			857.829	964.903			2.0396	3.6292
2327.34	1746.5			1392.19	1370.05			97.366	104.312			3.6331	4.0793			0	0.5828			103.179	141.608			1.4532	3.4965			38.308	5.571			1835.79	1616.55			2.667	0.5571
3405.37	2639.73			1896.44	1939.1			535.578	101.878			17.991	1.7075			6.4583	2.2766			349.21	206.602			5.997	2.8458			7.6849	20.3963			1382.54	1577.12			4.3228	0
3890.67	1083.35			1227.29	1286.98			38.9403	92.5091			2.3498	4.0727			0.6714	1.7455			73.5165	31.4182			4.364	15.1273			9.0161	14.798			1544.52	1295.71			5.488	2.8458
2259.77	5111.96			1549.02	2986.41			31.2371	136.413			1.7116	21.7391			1.7116	2.7174			68.4649	291.304			4.2791	54.3478			8.356	4.0727			1446.32	1824.46			2.663	1.1636
2944.51	887.061			1574.38	1197.09			250.736	33.3228			11.269	1.2654			0.4695	0			370.47	19.4031			7.0432	18.5595			27.2172	26.6304			1796.94	769.377			2.3065	18.4783
8405.1	2443.54			1930.09	1614.94			132.864	57.3248			13.9368	5.2113			0.9291	1.1581			142.155	53.2716			4.3359	4.6323			7.0495	0.8436			1593.13	1047.48			1.6785	0
3546.83	2711.05			1538.29	1765.33			29.7975	102.01			4.0351	7.5377			0.9312	2.5126			46.5585	186.432			6.2078	9.5477			6.4186	4.6323			1431.52	1447.74			3.8511	4.0533
3725.51	11239.2			2020.52	2809.39			88.6566	152.816			4.6458	9.2494			1.5486	6.0322			169.183	238.071			8.5172	1.6086			37.0939	16.0804			2467.29	1103.49			3.2868	1.005
7294.32	3450.37			2008.33	1604.89			129.339	172.953			23.5403	11.5946			3.174	1.9324			439.595	204.839			13.2249	2.8987			17.0338	27.3459			2001.98	1639.67			0.9291	3.6193
2541.36	4206.32			1175.33	2014.47			22.7836	173.097			2.4765	8.5745			1.4859	1.6077			55.473	264.737			4.9529	6.9668			3.7247	18.8413			1676.57	1460.88			2.4831	6.2804
4516.43	4070.01			1745.82	1412.81			109.916	72.9618			7.7658	16.5822			2.0908	1.474			206.392	116.444			4.779	17.6877			12.0015	18.2208			1364.1	1332.84			2.6713	4.2872
3019.71	2603.63			1537.55	1220.53			22.0863	106.218			4.4173	14.8964			0.3398	3.2383			84.9473	254.534			3.7377	22.9922			22.7468	18.4247			1291.88	2104.6			3.9675	4.4219
3277.77	21421.8			1155.39	2097.23			231.793	142.975			21.4789	113.941			0.895	21.6379			281.016	393.317			8.5021	5.478			2.9718	22.3446			2231.12	3460.7			3.9624	2.9145
1246.68	2367.87			1332.23	1375.74			350.133	196.066			7.2944	9.8361			3.3156	3.9344			289.125	230.164			19.2308	11.1475			8.6068	56.149			2008.62	1640.66			7.7461	6.5735
2483.11	1275.06			1600.35	1115.68			64.2514	104.113			4.8887	1.7138			0.3492	1.2853			137.233	92.545			3.4919	11.9966			20.908	26.2295			1268.62	1083.55			6.5711	0.8984
1828.47	1924.43			1822.14	1734.89			264.892	117.239			23.6586	4.085			0.4225	4.085			408.111	131.127			28.3059	4.902			7.1893	7.2836			1923.53	1621.32			3.7658	6.4267
2945.56	3550.29			1679.53	1666.16			88.8874	56.979			9.8218	6.8834			2.4555	0.7648			163.042	94.8375			12.7684	4.9713			4.7571	10.6209			1598.01	1531.55			1.6989	8.9869
1414.53	7193.11			1108.38	2007.2			27.3743	201.633			8.3799	56.5557			0.5587	8.4307			81.5642	497.409			20.1117	17.9152			25.9537	12.3334			1289.94	1767.28			5.3697	0.6852
3110.43	3594.01			1573.74	1310.14			105.019	52.2873			8.1081	7.5636			1.5444	2.6308			117.761	122.99			3.861	8.2213			17.9045	6.1185			1622.39	1720.55			1.3263	3.0593
1182.59	4507.7			1352.92	1847.99			213.018	114.754			0	10.4322			3.3812	3.9742			233.305	193.741			17.3288	42.7223			11.8725	34.7765			998.732	2095.38			3.1427	4.9179
2289.07	10189.4			1578.29	2224.31			113.614	529.804			3.3581	74.1176			1.679	9.4118			170.701	945.49			6.7161	2.7451			27.8834	16.895			1338.18	2080.78			6.7596	14.4226
3415.53	2123.24			1377.35	2678.42			215.534	54.7718			23.301	13.278			5.178	1.6598			383.171	52.6971			12.945	10.3734			7.3664	5.2616			1632.36	1639.83			4.4198	6.0311
3762.96	3520.8			1418.2	1664.43			91.315	1114.09			4.3277	70.6935			1.2983	4.4743			172.244	1163.76			4.7605	7.6063			8.3799	16.3934			1270.62	1934.68			2.676	4.9677
5781.6	4499.81			2081	1664.48			83.1676	323.955			10.1248	30.7614			2.1696	3.3645			187.669	544.091			7.9552	21.6291			16.6023	139.216			1307.9	2581.55			2.2857	6.2745
2386.77	3919.9			1071.43	1730.22			50.6912	360.197			6.9124	26.0442			2.6333	5.4054			104.345	324.816			6.2541	99.7543			14.7929	2.0747			1180.05	2304.18			0	1.8797
2178.14	756.337			1634.84	1173.12			56.2983	74.4508			21.8634	4.1748			2.1863	2.7832			138.833	150.989			12.0249	30.6153			8.3951	100.224			1129.25	1098.67			3.3581	1.3423
1516.48	1140.22			1002.16	1072.53			109.1	21.7852			7.0135	3.8902			2.3378	1.1671			171.442	31.5108			17.1442	24.1194			29.7735	40.8549			1984.05	811.111			1.9417	4.3498
853.723	5187.61			2398.94	2259.29			187.5	186.283			4.6543	16.8142			0.6649	5.3097			261.303	366.372			36.5691	11.9469			13.8487	21.6216			988.697	1676.99			1.7311	1.6658
6987.09	8374.94			1771.2	2392.74			339.155	579.491			32.3969	89.1525			0	7.9087			576.057	663.971			15.186	10.7846			16.2719	8.3496			2183.24	2325.51			5.0624	0
1554.32	2070.87			1501.2	1224.71			92.8579	61.175			2.5097	11.5082			2.5097	1.8171			92.0213	124.167			9.6204	6.0569			7.8999	1.1671			1165.74	1695.34			6.2541	1.1671
2536.89	2258.77			1374.98	1802.78			89.3315	183.459			3.6215	5.8325			0.6036	0.5302			149.087	319.728			20.5221	18.0278			17.4907	26.5487			1483.02	1484.11			4.9193	4.4248
2497.31	2599.23			1200.8	1549.82			112.151	64.4406			4.9297	3.6			0.4108	1.08			174.594	178.202			4.5189	9.7201			12.4685	99.5776			1357.72	1889.3			5.0575	14.6886
2949.36	2587.7			1364.66	1838.77			22.6656	271.429			4.722	24.7289			0.4722	5.299			57.1361	585.839			10.3884	33.5606			12.633	13.931			1428.88	1995.38			1.3298	6.0569
2236.42	2231.03			1591.68	1727.59			44.9915	351.724			6.3667	10.9195			3.82	3.4483			123.09	621.264			8.9134	52.2989			46.5705	19.6184			1640.07	1945.4			24.2976	3.1814
2685.53	3629.14			1364.29	1513.54			68.5532	99.5087			5.5799	19.6509			1.1957	1.2543			92.8657	124.595			3.9857	14.6336			10.8752	12.6001			1831.81	1635.2			4.1828	5.7601
4767.89	1784.62			1597.77	1652.94			104.531	62.8959			14.3084	7.2398			1.9873	0.905			343.8	90.4977			9.1415	4.0724			10.2611	38.2709			2750	1279.19			0.6036	3.5327
3469.53	4571.58			1661.4	1338.61			157.79	46.7885			7.3676	22.8237			1.2279	0			178.665	231.66			15.9632	21.6825			9.4486	25.8621			1654.03	980.847			26.7026	2.2989
4385.92	1842.51			2266.83	1565.56			244.046	15.7848			14.4978	0.7175			7.9392	1.435			460.822	22.9596			17.6044	9.3274			5.6664	6.2716			2266.48	918.386			4.2498	1.6724
3593.16	2271.49			2188.63	1791.09			94.3135	392.788			9.0153	26.8216			2.7739	2.9802			240.638	445.239			5.3167	56.6235			2.5467	4.0724			1488.21	2729.85			2.1222	5.8824
5142.12	2378.78			1803.64	1558.3			147.664	34.3947			11.4806	1.6643			3.1671	0.5548			383.215	96.527			8.3135	6.657			10.7613	16.5472			3104.12	1433.48			5.5799	4.5647
2623.87	1287.47			1962.12	1332.77			73.7513	32.9978			2.3466	12.3043			4.6933	2.2371			124.036	170.582			3.0171	31.3199			19.4754	0.7175			1440.16	1295.3			4.372	6.0556
5263.55	3237.77			1985.82	1548.39			62.1351	52.9177			7.5063	7.6115			3.3361	2.1747			114.679	95.3244			5.8382	11.5984			15.9632	34.5701			2100.92	1251.9			1.8419	4.1723
7114.26	2897.23			1463.33	1829.3			227.728	116.548			35.5121	9.5012			3.3821	1.9002			497.733	214.727			11.8374	7.601			43.4933	9.4308			1796.46	2089.63			5.8681	7.7665
4347.57	2682.56			1953.22	1599.72			209.532	103.283			29.2666	6.5428			5.0898	3.7388			530.615	166.375			18.6627	6.5428			23.5784	11.1857			2060.53	1523.54			4.392	5.5928
3794.54	3226.42			1611.42	1829.74			145.111	170.149			11.9774	7.2677			1.382	2.5651			240.009	250.948			23.0335	8.9777			41.5677	14.1356			2212.14	1760.49			4.7506	3.2621
4271.61	1942.4			1671.14	1711.08			102.714	105.362			9.7823	11.7069			4.8912	4.2145			276.35	170.452			8.9671	17.7944			10.3922	15.2019			2335.53	1239.05			4.4284	6.9675
1925.12	1912.76			1438.07	1544.13			41.6375	69.6083			5.2484	6.8628			1.3996	1.9608			124.563	164.217			4.1987	11.7648			7.5063	14.955			1549.68	1698.54			6.2552	14.955
6017.26	5082.77			1911.63	2322.27			186.054	58.1101			18.2948	5.3312			3.1067	0.5331			350.017	84.233			16.2237	4.265			21.9837	19.6655			2332.07	1448.49			5.6368	2.5651
2536.36	1778.96			1396.55	1805.26			31.8591	131.099			5.2474	22.0619			0	2.9699			130.435	294.866			6.7466	39.8812			33.5081	9.3655			2184.03	1803.56			4.6657	3.7462
3277.91	1590.57			1851.32	1616.4			201.945	68.4264			24.0852	4.5316			3.2422	0.9063			606.068	94.7094			11.5794	11.782			11.0561	5.3922			2495.37	1526.23			2.8285	4.4118
2225.11	2726.3			1217.17	2060.38			33.9105	171.762			12.987	23.0554			0.7215	3.0741			72.8716	411.923			6.4935	38.4256			30.9773	9.5962			1894.66	1532.41			6.5215	1.8446
3235.77	10880.5			1716.98	2858.09			54.7189	133.088			10.1161	8.4559			2.2991	2.9412			287.849	175.735			5.9777	13.9706			5.9482	16.1222			1552.82	1877.94			5.5983	6.364
2378.36	1984.87			1957.85	1293.81			63.1038	94.8681			7.616	3.6802			2.176	3.2713			172.448	134.124			5.44	6.5426			23.4726	6.3442			2410.46	1713.76			20.0207	12.0086
3116.11	2654.87			1917.65	2267.91			102.579	17.9626			6.8386	1.5397			0	0.5132			216.555	87.7602			4.5591	4.619			22.5825	26.5137			3042.03	1374.4			12.6868	6.5324
1841.47	17365.5			1456.43	2970.27			61.4957	89.4632			14.2151	28.1302			2.1632	1.8446			205.501	258.244			10.8158	30.8971			4.8726	16.5441			1411.62	2463			4.1229	5.1471
4889.51	24247.4			1576.02	4160.08			101.499	361.973			10.3896	76.8812			3.996	8.0584			269.331	464.554			6.3936	12.1964			48.8652	10.2229			1603.6	1838.4			5.7967	7.7694
4051.72	7119.79			1770.12	1285.44			37.8352	127.594			5.2682	9.841			0.4789	1.018			102.969	190.033			0.9579	3.7328			5.772	6.1586			1700.67	1263.38			5.772	5.6454
2766.07	2790.43			1760.77	1710.81			84.2718	111.276			23.8345	15.1525			1.2768	3.3146			246.857	165.73			2.1281	9.9438			15.1742	18.9072			2032.31	2278.08			1.5496	9.223
4687.03	6350.2			1538.59	1440.32			107.181	60.8696			18.7567	1.581			2.1436	3.9526			355.305	148.617			3.7513	5.5336			5.44	75.5744			2043.41	1607.9			3.264	5.4448
4066.65	4484.58			1545.49	2019.04			158.772	295.092			25.4733	38.6247			3.4895	7.9824			224.723	484.611			4.5363	13.6474			9.688	20.6068			2035.42	2264.69			7.4085	1.8317
3822.34	7160.03			1938.55	1776.48			90.3315	133.734			6.6998	21.0368			0.6931	1.5026			227.1	204.358			9.4721	5.2592			16.9963	10.859			1658.08	3182.19			36.2577	6.1998
4027.46	7515.89			2022.22	1551.29			339.48	141.575			20.4758	19.4582			2.0941	0.671			345.995	364.338			7.6784	15.4324			13.5864	14.8969			2697.22	2503.4			7.1928	3.0558
4068.22	2850.51			1588.87	1580.71			137.643	72.9976			10.1794	21.1783			1.3277	2.253			175.705	243.1			11.5071	7.8855			7.6628	17.5201			2212.47	1676.69			1.9157	3.7881
3283.57	5836.02			1418.93	1949.64			41.0714	144.978			8.9286	39.4725			0.3571	2.2134			90.3571	462.603			2.1429	8.1158			15.7478	9.4862			1485.36	2651.66			2.1791	3.9526
4615.03	2718.14			1594.72	1505.96			187.913	114.25			14.2204	28.8763			3.0472	1.8832			288.979	193.346			3.0472	14.4382			21.4362	65.1469			2449.97	2110.48			4.2872	3.8625
3918.11	3475.62			1590.98	1031.75			140.689	61.117			26.9403	8.8459			3.2072	2.4125			295.702	172.897			5.1315	7.2375			24.7754	22.5394			2045.11	1736.2			6.0543	8.2645
6245.33	1412.43			2072.94	1214.64			136.169	95.3453			6.7923	2.5358			4.8516	2.5358			190.507	134.904			3.5579	11.6646			14.7857	30.5292			1962.32	1402.29			3.7888	7.0452
2620.76	3858.71			1765.21	2226.44			101.098	101.163			8.7398	9.8175			1.6535	1.7074			162.513	325.686			8.976	19.2082			25.1294	15.0952			2945.55	1733.86			7.8878	5.4072
3836.83	3280.75			1481.59	1528.31			81.5864	42.2184			5.0992	6.5247			0.5666	3.0704			105.382	160.814			1.1331	7.2923			11.9497	32.4633			2070.26	3243.91			3.9832	8.4847
6073.18	4717.3			1747.69	2554.9			57.4584	389.769			5.2235	39.2881			2.1765	5.4459			154.093	503.355			2.6117	28.3964			10	9.4162			1841.28	2159.29			3.2143	7.533
8656.23	3077.44			2239.54	1362.19			106.462	74.3997			27.2543	43.738			1.2775	1.3527			252.529	257.017			3.8326	17.5854			24.8857	11.2584			2577.66	2851.09			5.5866	14.1132
2977.96	1023.54			1414.15	858.757			91.3573	7.533			8.7007	10.8286			2.6102	0.4708			116.879	59.322			2.6102	9.4162			47.4663	8.1145			2390.95	1198.68			3.8807	0
7255.62	4141.61			2029.11	1594.6			197.936	192.234			30.1667	15.9878			2.6462	5.3293			299.021	334.221			8.7325	4.9486			39.1364	14.9397			2087.85	2366.58			4.5282	1.7074
4262.08	4565.25			1641.58	1246.69			143.912	91.1691			20.8686	8.5806			1.3551	1.7876			433.363	77.9407			7.8596	2.8602			9.2122	6.9085			3200.76	1281.02			4.5494	4.9894
2298.49	2148.09			1986.87	894.708			98.7688	84.8835			6.8399	3.9733			1.6416	1.806			138.988	131.479			4.3776	10.475			3.3994	79.7433			1738.44	1879.36			1.1331	4.0027
4845.04	2846.95			1742.21	1552.75			164.936	241.208			22.3987	75.7801			3.6652	2.9718			334.759	415.057			4.887	18.8212			7.3999	17.5854			2404.81	2445.76			8.2705	4.96
3530.57	2872.51			1382.87	2234.69			106.537	141.026			6.9613	25.641			1.5133	4.9858			217.615	246.795			3.0266	14.6011			16.6081	3.7665			1478.21	2515.31			4.2585	3.7665
3809.12	2941.28			1525.76	1790.4			100.723	52.1926			16.7871	14.865			0	0.6607			149.841	169.791			5.9066	4.955			13.9211	26.0366			2725.42	1761			6.3805	2.5002
2535.55	3571.24			1530.26	1402.83			79.1381	83.6007			7.4437	9.3661			2.3506	2.7751			218.609	165.467			5.4848	15.957			23.8158	28.5497			1850.73	1536.03			4.0672	2.2802
2523.8	3097.02			1657.78	1291.06			70.4495	209.286			4.4215	38.808			0.2948	4.851			124.097	431.046			9.7273	20.097			25.205	13.586			2125.28	1783.09			4.6074	2.8602
4191.24	5252.74			1150.78	1408.68			76.1668	72.0076			8.279	16.6905			2.0698	2.3844			235.952	51.0253			5.3814	4.7687			6.8399	12.9219			1864.02	2599.43			3.2367	3.7405
2980.37	3214.11			1663.66	1365.73			76.9231	344.294			4.1841	34.3254			1.2874	7.2811			150.628	473.274			9.0119	11.9619			27.6929	11.1974			1431.28	1853.57			3.258	1.806
2248.89	10471.4			1142.31	2416.41			67.7748	150.553			6.1613	11.5503			1.8484	2.788			117.066	342.925			3.6968	7.1692			12.4092	51.0154			1336.4	1667.63			4.2373	5.0619
3102.84	4377.16			1500.5	2718.52			41.0684	372.222			3.005	34.5679			0	9.8765			74.1235	605.556			4.3406	28.3951			12.124	27.4217			1792.32	1711.11			7.4609	4.9858
4341.33	11891.7			1420.81	2878.98			291.908	176.524			44.5087	43.9794			6.3584	5.4595			497.399	264.786			14.1618	16.6818			14.2727	5.2853			3949.42	3161.97			2.0676	5.946
1976.98	1643.25			1273.98	1136.94			25.3262	99.0529			3.0698	8.2873			0.3837	0			79.4321	101.421			2.6861	15.3907			10.1861	13.5287			1176.13	2447.12			1.5671	6.244
4372.14	2045.08			1572.57	890.774			113.496	45.6632			12.7319	34.3042			2.9101	2.2718			196.435	149.712			7.6391	8.6329			15.5502	48.51			1409.6	1809.04			31.6986	5.544
1098.25	4044.35			1242.18	1734.05			77.597	63.7152			2.5031	9.6822			0	0.937			107.635	108.066			20.025	7.4959			8.843	7.6299			1428.66	2371.83			4.4215	4.2918
4655.43	8155.31			2269.28	1268.98			83.7887	116.424			23.6794	19.3193			0	0			250.455	236.916			10.0182	17.7941			18.3959	49.9278			2067.09	1595.37			1.4717	3.6406
4037.95	3252.45			1697.39	1536.3			381.952	204.709			75.9059	18.3126			7.2676	3.9241			394.469	404.84			9.2864	71.9424			13.2464	29.8716			2089.03	1861.35			2.4837	5.576
3821.68	1729.65			2049.24	1444.6			107.561	9.6552			8.6793	1.3793			2.1698	1.3793			238.991	33.1034			10.2292	0.4598			9.3338	67.284			1940.44	1714.02			5.2462	0
5577.89	2677.96			1756.53	1409.48			141.988	292.936			20.636	24.047			1.54	1.6396			350.504	309.878			9.548	60.664			10.4743	28.2075			2043.89	1751.61			1.8484	11.5256
4614.25	2496.9			1769.21	1718.94			157.241	137.773			24.8447	26.6361			1.9614	1.837			446.878	136.854			1.6345	40.4133			9.713	7.498			1681.92	1887.03			2.649	9.8658
2861.07	3474.22			1760.89	2443.39			158.999	230.381			18.0056	32.5112			3.9673	5.6054			321.965	299.888			7.9347	24.6637			9.6828	7.9513			1662.32	2178.25			1.9699	8.1785
3045.48	2175.75			1532.49	1635.93			66.5223	104.339			15.4703	37.8916			3.0941	4.9424			175.124	175.729			9.901	17.0238			92.513	9.9945			1905.94	2583.77			8.1033	4.357
3334.72	2345.53			1733.28	1507.61			171.801	115.97			12.212	9.0304			1.3877	0.4753			423.536	150.19			5.8285	10.4563			78.0347	19.8278			2095.48	1383.08			16.763	3.5588
2996.09	6732.46			1530.42	1715.88			73.2835	184.109			10.6724	20.1618			0.7115	4.2446			162.22	263.165			4.9804	14.8561			3.9146	33.3551			1543.22	1930.23			1.8185	1.9621
2972.43	5589.22			1513.2	2310.62			133.724	1718.87			30.4985	80.6214			5.3624	22.1314			278.844	1078.64			15.4168	20.0236			2.3024	2.2989			2243.15	1383.21			2.3024	2.7586
2386.92	5397.46			945.767	1063.06			36.9308	50.8744			11.4613	10.5988			0	1.0599			132.441	156.863			11.4613	18.548			20.7348	27.8727			2228.58	1181.24			1.4551	2.2899
4051.88	1688.19			1585.69	1433.61			152.385	82.2832			13.2006	7.1791			1.8527	1.1045			291.57	127.014			10.4215	12.7014			7.5094	15.6142			2140.81	1419.8			0.6258	4.1332
3509.65	2783.06			1651.62	1028.73			352.633	53.4918			36.9643	16.84			2.9441	2.9718			436.703	219.911			3.2712	20.8024			10.4812	38.1166			2157.34	2287.77			2.5409	7.287
3111.2	3019.4			1308.36	1156.17			28.7855	66.7606			3.9432	4.3351			0.3943	2.1676			57.1767	101.441			1.9716	5.2021			21.8579	20.8678			1529.18	1249.38			3.2605	4.3932
3192.61	7764.43			1772.48	1435.15			137.316	42.5778			14.5737	13.8841			1.9432	3.7024			398.995	110.61			10.6874	8.7932			15.1997	6.654			2226.21	1980.79			4.9346	8.0798
3294.66	2594.78			1601.63	1586.22			158.71	110.311			13.462	11.2562			1.7713	2.7015			165.087	236.38			5.314	15.3084			48.0468	31.3039			2176.95	2338.14			1.2113	10.6115
15484.8	2000.79			2747.3	1093.94			583.703	59.1423			79.5815	2.7059			7.2923	0.3866			576.094	59.9154			11.4141	13.9158			37.5346	118.561			2267.6	2746.06			10.2726	1.0539
2408.09	1211.77			1771.9	795.272			220.476	27.666			4.7619	1.5091			3.3333	1.5091			538.095	53.8229			17.619	8.5513			15.4987	13.2485			1353.33	1130.28			5.8895	3.1797
2655.55	3695.43			1857.97	1128.32			140.886	23.2765			2.3002	7.8903			2.3002	3.5506			168.488	75.7471			5.1754	27.6161			28.238	8.2835			1390.46	1653.02			8.3266	5.5224
2735.26	3595.37			1613.18	2292			51.7952	33.3713			1.8835	1.5169			1.4126	2.6545			127.605	67.1217			6.1212	6.8259			19.096	18.8212			1023.19	1221.09			4.62	6.9341
3347.98	1393.59			1769.56	1391.47			390.366	404.626			25.4335	21.7998			2.3121	6.3804			363.006	358.368			6.1657	24.99			44.0252	8.2367			1996.92	1524.39			6.2893	4.3351
2116.45	3642.98			1648.23	1642.89			49.0053	304.094			2.426	35.2168			1.4556	6.708			90.7327	488.563			3.3964	50.3097			14.3838	6.942			1293.55	1649.04			5.8843	5.0908
2562.61	2268.51			1843.71	1919.83			168.561	215.957			4.0229	17.6448			1.2069	3.8358			172.181	509.014			7.2413	23.3985			16.6153	18.4602			1712.96	1476.79			8.0831	2.7015
1951.17	2511.61			1579.1	2081.71			73.4463	137.65			10.8959	21.6986			0.4036	2.0342			130.751	356.671			8.071	12.2055			19.5315	6.1848			1274.82	1608.41			4.2725	3.479
3652.52	3124.98			2122.81	1333.83			99.0379	195.501			1.1319	14.3049			1.1319	9.1031			142.615	390.135			9.6208	9.1031			30.6694	6.0362			1342.39	1702.72			7.6674	7.1529
13873.5	2924.59			2679.59	1240.44			224.085	124.59			26.5645	12.0219			4.2846	2.7322			276.357	145.902			7.2838	8.7432			10.8292	7.4958			1602.44	1407.1			8.5705	6.3123
3204.07	2097.08			1541.71	1729.67			132.076	73.0703			13.9027	6.175			0.4965	2.7444			326.713	92.9674			5.9583	8.9194			16.8658	4.5506			1138.53	2218.87			7.7301	3.0338
2792.43	1849.08			1657.4	1369.92			57.7073	282.85			3.3725	29.5515			1.8736	4.2216			108.295	272.296			2.6231	52.7704			28.3097	46.7898			1263.57	2215.83			6.3836	1.5951
3904.68	2860.26			1823.22	1591.66			38.2892	256.95			5.7026	36.8144			2.444	1.8783			87.169	289.632			12.6273	26.6717			21.9456	54.7817			1068.43	2441.02			4.9132	1.677
3630.36	4839.78			1927.61	1469.51			206.665	57.3934			71.0625	7.9713			2.4031	0.3986			292.832	146.273			23.3442	35.0737			9.2494	43.7284			2076.26	1302.11			2.846	4.2194
2110.58	3611.03			1373.7	1906.47			88.7749	64.3889			2.0526	4.8992			0.5131	0.3499			105.709	66.4885			4.6183	8.3986			12.7357	29.4965			913.919	1412.01			5.0272	3.6786
1025.74	732.591			892.726	797.772			40.2878	25.6267			3.8369	1.6713			1.279	1.6713			76.0991	73.5376			13.4293	3.3426			20.7664	25.142			669.544	1906.96			1.2361	3.0344
2336.78	9614.62			1004.77	2366.08			100.477	233.288			5.56	52.0413			2.3828	9.4213			181.096	382.234			5.9571	37.2364			10.1878	12.5683			1851.07	2088.83			8.4898	1.6393
1569.8	1584.97			1513.61	1520.26			46.971	39.2157			3.0729	8.4967			0.878	0.6536			72.432	66.0131			7.0237	26.7974			25.0116	9.6055			1683.49	1399.35			5.7897	9.2624
4015.01	2077.08			1299.06	1354.43			65.2908	314.807			6.0038	10.8181			2.6266	5.4091			192.495	344.557			53.6585	17.8499			42.6667	36.4116			1288.18	2996.62			2.6667	1.0554
2191.48	8522.9			1063.87	2214.6			83.9762	218.364			5.0588	12.1314			1.5176	2.9283			103.2	176.532			12.647	7.9481			44.4881	24.4177			2136.84	2350.55			13.1142	3.3809
1963.22	10508.9			1142.86	1784.05			101.812	256.465			6.3966	47.4318			0.533	4.052			115.139	358.718			9.5949	12.6326			21.2128	8.7684			1798.51	2697.89			5.5338	3.1885
2669.93	16204.3			1081.8	2368.49			117.599	290.856			5.4444	58.7523			4.3555	6.4563			117.055	488.096			17.4221	18.7233			9.0694	3.4994			1993.74	3437.01			1.9716	3.5169
1539.18	2533.21			1086.22	1387.35			70.7443	155.704			9.8256	19.0658			0.4913	2.2243			91.378	413.727			6.3866	31.1408			42.8328	1.6713			1409.97	1994.28			3.5694	3.3426
2865.83	2251.38			1267.05	1535.22			85.4947	118.094			6.4041	14.5028			3.5223	4.8343			227.666	166.436			34.9023	17.2652			23.9656	62.8084			2451.17	2597.38			3.8863	4.2575
2181.39	3442.11			1146.41	1206.24			47.2413	123.587			1.8031	43.6647			0	4.2885			71.0422	206.238			6.4912	13.6452			20.887	5.8824			1399.93	1665.11			4.9099	0.1634
2061.39	2570.2			1098.37	1292.4			92.8254	211.679			2.9586	26.1915			0.7396	1.7175			102.441	393.302			2.2189	22.3272			16.2962	37.3225			1343.57	1647.92			2.8341	5.4091
2043.23	2039.48			1311.15	1486.21			61.4334	207.68			1.7065	14.6025			0.5688	3.7858			94.4255	175.771			3.413	10.8167			90.9956	11.2947			1200.8	1909.68			2.2194	4.1832
1571.42	2853.36			1059.9	1737.6			77.6008	91.5105			0.97	8.8203			0.6467	2.2051			82.7742	97.0232			6.4667	17.6406			26.1905	30.5089			2333.84	1708.93			16.1905	11.6792
2167.78	3068.23			1229.11	1451.21			103.352	107.117			1.3083	25.3118			0	5.1357			77.1872	196.625			6.5413	13.9398			11.5009	40.0291			1109.4	1616.65			1.7251	12.7286
3860.23	1378.68			910.586	1037.26			69.8869	151.646			2.0555	6.0659			1.0277	6.0659			99.6917	248.7			1.0277	12.1317			10.359	18.748			2243.58	1761.7			2.3543	10.1684
3910.5	2311.49			1552.06	1568.09			99.2468	148.085			11.9628	14.0426			0.4431	2.1277			146.212	285.106			7.0891	37.8723			43.5453	12.4309			1961.45	1753.62			8.8632	4.8343
2295.71	1828.05			1094.71	1787.75			180.681	82.8849			6.857	2.7476			3.4285	3.2055			145.025	119.061			6.857	7.7848			6.3076	31.5789			2300.51	1439.72			2.426	8.577
4238.23	2192.76			1123.28	1898.41			50.9126	37.6611			5.4435	3.9643			2.8818	2.4777			77.8098	128.84			1.2808	13.3796			20.5169	19.3216			1685.24	1822.1			1.2069	4.7231
1745.3	1886.07			924.066	1620.6			74.268	94.5118			0	6.9494			0	5.0962			54.7489	154.74			6.189	16.6786			11.703	21.6333			1302.07	2260.87			4.0355	3.245
3601.49	2593.39			1426.1	1486.1			104.314	120.693			3.8897	10.0299			1.768	2.006			167.61	301.565			2.1216	102.305			15.2801	9.9228			1632.25	3143.03			6.2252	5.5127
2166.88	1490.63			1115.87	1321.92			150.022	149.959			15.9965	8.965			3.0264	4.075			192.823	204.564			7.3498	85.5746			28.7068	11.372			2037.61	1932.36			3.8561	6.2362
4263.49	4499.27			1261.24	2699.27			100.45	274.328			25.4873	34.7188			2.2489	4.401			165.667	489.487			37.8561	8.313			15.8888	27.7296			2704.65	2748.17			11.9166	3.4662
2799.05	1174.04			1355.66	1475.42			84.7659	58.9971			11.2626	19.6657			0.5928	0.4916			133.966	176.008			1.7783	101.77			5.1813	20.8511			1216.36	1279.74			5.8832	2.9787
2404.94	2680.29			1930.5	953.585			449.73	155.871			7.4131	65.1195			3.0888	3.8102			230.425	208.175			16.6795	11.0842			10.1175	5.9531			1483.24	816.072			4.1407	3.2055
5508.21	2381.04			1405.4	1740.45			116.651	108.606			15.3178	7.8233			0.8837	2.301			199.72	312.471			1.4729	52.462			6.11	10.4063			2164.52	1761.16			4.0733	2.9732
2636.24	2138.49			1299.36	1487.41			66.5251	75.1799			8.1387	11.8705			0	0.7194			92.3567	113.309			5.6617	44.6043			26.4339	8.3393			1536.45	1735.25			4.3667	2.7798
2322.94	3166.65			1295.44	1805.38			49.2409	271.304			4.1034	28.5128			0	1.728			90.6853	410.411			2.462	19.4405			18.4734	19.7254			1391.46	2325.09			2.0526	2.6746
950.431	2951.24			808.19	1983.09			68.2471	256.783			4.3103	22.0212			4.3103	6.685			63.9368	287.849			14.3678	44.4357			5.7554	12.2249			1417.38	2708.22			3.8369	2.445
1457.6	1916.6			1027	2059.09			544.416	50.7125			27.7809	8.8013			0.4481	0.4191			493.783	56.1609			107.091	5.4484			27.7998	64.0587			1971.55	1149.2			1.5886	3.423
2639.81	9665.15			1326.21	1181.1			44.1452	153.75			5.9355	34.397			1.1129	3.7298			115.742	359.304			2.5968	4.1442			3.9508	13.766			1253.5	1985.49			1.3169	6.3913
3062.61	3777.28			1281.41	1633.45			86.6306	125.981			5.5532	11.6092			1.3883	3.0098			196.029	227.883			6.6639	11.6092			12.5316	51.6107			1819.8	2086.21			1.3623	6.0443
1629.84	1406.98			1453.76	994.204			58.976	7.7282			4.6338	3.1822			0.4213	0			84.2514	55.9154			4.2126	5.9098			17.636	16.1068			1960.11	1600.18			2.2514	6.4427
2032.34	2110.3			1706.33	1772.41			103.474	179.542			2.9848	12.18			0.6633	4.5111			113.423	218.789			4.3114	8.5711			10.6235	3.2374			1864.19	1606.41			3.5412	10.0719
1227.68	16328.7			985.829	2911.54			54.3222	161.005			0.4724	46.3553			1.8895	3.8924			60.4629	460.722			3.3066	14.1543			3.1983	34.129			803.023	1300.42			14.9254	9.9363
2234.57	2177.58			1517.29	1513.82			207.002	139.713			8.3151	11.7707			3.0635	1.0235			272.21	267.144			14.0044	11.7707			9.7999	24.3807			1447.27	2071.65			1.0889	11.0106
15957.5	1287.9			4113.97	1617.87			2035.71	78.5647			310.193	0.5612			7.6244	2.2447			2342.7	165.547			4.4141	14.0294			2.4564	2.0956			2917.34	1491.61			0.4913	4.1911
3381.4	4615.25			1508.32	2047.66			49.557	185.875			21.0329	6.9324			1.7287	4.3328			157.027	406.413			5.1862	30.3293			13.2196	48.9018			1406.04	1581.02			4.1876	13.7547
6273.34	1369.07			1605.15	1288			146.628	104			46.1845	3.2			2.2608	11.7333			469.273	167.467			6.4594	20.2667			26.2568	11.1792			2013.06	1942.93			3.202	9.4593
3487.47	1810.83			2000.59	1311.05			148.924	40.6263			32.4388	11.4262			2.949	0.8464			196.992	37.2408			11.2061	22.8523			5.7937	1.3638			1648.78	706.306			1.1587	5.9098
2754.46	2376.92			1882.94	1801.65			47.0576	148.901			8.5848	9.3407			0	2.1978			156.753	282.418			5.0873	12.6374			3.6062	16.24			1791.37	1859.34			0.7212	7.6689
3151.93	1853.09			839.861	1112.48			30.638	68.4673			6.3171	10.2925			1.5793	0.4475			68.8566	108.295			3.7903	7.16			6.287	32.5548			1465.57	967.94			2.2189	4.2463
5506.88	3270.16			1594.5	1705.88			152.426	155.514			34.0333	11.1365			1.8103	1.9887			194.424	117.331			5.4308	20.2844			6.2571	14.3296			2468.86	2737.2			2.2753	5.1177
12930.3	4210.03			2156.69	1837.19			216.445	50.664			31.7264	5.9026			8.8129	1.9675			586.939	103.296			15.8632	10.8214			4.2034	6.7341			2466.2	1727.99			3.5567	6.1729
3079.17	2238.34			1559.44	1248.86			198.317	201.281			40.505	34.7667			2.6302	2.2873			316.412	353.156			14.2031	8.2342			1.8174	26.4298			2009.47	1248.4			5.9066	12.1317
3785.93	4055.45			1667.18	1695.83			219.831	44.9481			51.8832	4.1674			6.1491	1.1907			558.032	78.5848			39.2006	11.9068			7.8496	6.9333			2135.66	1427.92			2.6165	3.2
2930.26	3195.85			1620.7	2268.86			49.2269	274.739			5.68	31.2403			3.1556	8.467			106.027	527.289			3.4711	41.1671			9.5322	2.9623			2297.89	2208.72			7.2313	9.2383
4299.83	8241.94			1592.06	2167.5			119.51	381.522			5.4899	80.7577			1.6892	25.9222			285.473	698.903			4.6453	19.2755			12.333	17.5824			1632.18	2627.45			2.0555	6.044
2541.46	4534.92			1308.07	1820.3			60.0375	231.031			12.758	18.6315			2.6266	4.3474			116.698	328.536			3.7523	21.1158			11.9628	5.37			2833.02	1965.01			3.1015	5.37
2216.97	2782.1			1540.27	1530.49			46.5326	94.3655			2.8857	3.3702			1.0822	2.1064			53.3862	184.518			3.6072	13.0595			12.5045	7.5569			2171.16	1217.06			5.7163	7.1592
3428.15	4136.73			1528.88	2046.12			225.232	197.815			16.8803	15.3722			6.2698	2.4272			351.593	313.916			14.4688	16.5858			15.0853	9.3458			1969.69	2430.82			2.3999	8.362
4225.62	15632.8			1374.38	2492.57			136.777	357.895			34.7107	40.8669			2.8926	2.1672			258.678	660.062			4.9587	31.8885			7.3647	30.1921			1662.4	1642.72			5.1233	5.9469
3557.76	5708.17			1954.19	2470.47			69.7205	202.756			19.3028	42.3228			6.3382	4.9213			234.226	509.35			10.9479	34.4488			4.2847	5.6557			1460.1	2438.48			3.8086	6.8464
2648.89	1403.1			1120.5	1593.48			87.1502	26.7319			4.7429	2.608			0.5929	0			163.036	86.7156			4.15	3.912			21.2164	33.8679			1725.22	1482.64			3.1223	6.7152
787.25	3894.62			1526.32	1627.54			226.835	323.811			0	31.0891			11.8606	6.0563			146.775	498.234			32.6168	23.8215			10.3761	105.018			784.285	1797.92			0	15.2875
2962.69	3114.17			1689.54	1355.54			265.776	155.206			24.4127	14.5157			0.9212	2.2332			258.406	225.923			19.8065	66.251			16.8666	31.6736			2422.39	2045.59			0.7496	24.8421
3232.34	2376.34			1698.35	1520.14			179.538	43.3443			13.8614	7.0364			1.9802	2.2517			207.921	149.453			1.9802	12.3841			13.0409	8.0042			2598.68	1728.7			0.0771	3.7915
7718.33	2575.44			2256.61	1503.08			59.5077	164.567			4.3278	7.3249			2.8852	0			86.9173	381.873			4.6885	7.3249			38.3012	31.9579			1832.84	1444.47			0	19.4175
6162.14	3898.39			1399.88	1823.77			126.133	252.009			38.7337	53.3869			4.9659	4.5924			340.161	359.357			9.4351	32.147			10.7288	64.3963			2356.3	2657.29			4.4703	7.1207
5692.44	1583.1			1681.75	1273.65			72.4824	164.371			3.9608	11.0193			1.9804	3.6731			131.102	293.848			3.9608	56.933			18.8526	39.8622			964.452	1394.86			2.3566	7.3819
3529.1	2333.8			1515.81	1584.38			117.623	199.442			21.7523	13.4821			5.2367	0.9298			282.779	202.696			8.0564	15.3417			14.1543	4.564			1308.36	2698.28			1.7693	7.5762
3300.69	9295			1836.27	2931.4			96.9773	707.223			11.335	70.2075			2.204	5.1485			162.154	1073.71			8.1864	65.995			6.1551	42.798			1574.62	3204.74			2.8724	3.9689
4469.3	3058.35			1717.75	1713.94			110.681	406.807			14.8024	20.2593			1.3457	8.1037			239.529	738.25			11.7746	28.363			10.0629	16.3767			1291.51	2190.44			1.2579	10.7937
3296.26	3629.86			1310.03	2271.72			149.137	261.832			9.7447	10.3603			2.5421	2.8255			268.616	267.483			15.2526	8.4766			8.6207	9.851			1487.98	1633.15			2.1552	14.0222
1531.66	2263.34			1416	2063.51			92.0374	200.254			1.4765	12.2777			1.9687	4.6571			116.646	284.928			14.7654	11.0076			16.1308	25.3931			1403.2	1983.91			3.5846	3.9066
2270.51	6474.29			903.39	2052.91			205.484	87.1833			12.4957	29.8063			2.314	6.7064			190.674	294.337			21.2889	13.0402			4.0806	35.5913			2175.17	2204.17			1.4839	2.2962
1742.29	4833.83			1189.79	1428.45			177.264	302.862			10.5973	40.1538			1.4451	5.5532			161.368	517.727			14.9326	3.4173			14.4384	27.5482			1680.15	2325.5			2.7766	3.6731
1565.2	7847.85			1222.61	3237.24			119.633	741.742			3.6252	75.0751			0.9063	5.005			85.6463	1019.52			7.7036	15.5155			6.7401	18.596			1099.81	3060.56			0.8425	2.3245
3812.13	5790.83			1812.13	1234.8			170.711	311.269			10.0418	34.9279			5.4393	9.2456			363.598	382.152			30.9623	24.655			2.6532	93.1419			1380.75	3457.86			1.9799	5.1485
1281.65	2429.19			1616.95	1628.22			178.648	36.6592			2.1459	8.3002			2.6824	2.7667			173.82	87.8437			24.6781	17.2921			2.8342	68.8817			1082.62	1233.27			0	2.4311
2078.78	1813.35			1390.22	1168.57			65.9558	126.25			1.4033	5.2604			1.8711	0			72.9724	178.103			14.0332	10.5209			16.1926	31.0808			1184.4	1386.5			5.6893	1.8837
1878.88	15910.7			1395.33	1720.14			136.862	616.822			5.2456	106.957			0.9537	9.865			255.603	1367.6			36.2423	4.6729			335.474	18.6283			1876.01	1494.81			5.2167	3.8103
1630.38	3212.83			1554.13	1134.36			23.9234	192.046			0.5981	46.5783			0.299	3.2247			53.2297	495.521			5.6818	23.6474			5.1862	19.3741			1221.89	2934.43			8.0674	1.1177
2267.68	6539.35			1585.04	2464.67			167.738	711.864			25.716	101.306			4.0912	5.4393			382.233	957.99			10.5202	15.6379			23.2537	64.0752			1793.69	2440.19			4.3859	8.1162
4561.38	2655.74			1676.15	1680.32			131.238	65.5534			6.487	2.0745			2.495	3.3192			261.976	80.9045			9.481	34.4363			5.6247	112.613			1675.15	1236.8			8.437	2.8529
1154.46				755.516				150.927				9.7087				3.5305				134.157				1.7652				19.1684	16.4366			968.226				5.9422	9.5333
2721.76				1651.59				68.9443				9.2336				1.8467				185.903				14.466				10.4926	5.5335			1632.81				5.0873	4.8418
3850.57				1230.47				44.6766				7.9115				1.3961				167.537				16.7537				5.0537	9.0179			1940.64				2.1573	6.0119
1898.9				1134.63				200.701				17.5175				5.005				287.788				16.5165				33.3092	117.861			1666.17				22.4475	8.8266
3267.47				1745.84				185.524				21.2146				2.0799				210.482				22.4626				46.1796	32.9631			1891.02				1.0575	8.5991
1341.08				1251.21				265.673				44.2788				3.9456				356.861				31.5651				19.7265	97.2268			1448.49				6.8385	5.4393
1924.87				1845.5				159.788				3.1746				0				171.429				19.0476				9.6112	5.3936			1155.03				3.6916	8.2979
2708.79				1714.15				139.396				7.9133				0.6087				154.614				10.9569				43.4281				1272.83				3.8432
1566.83				1500.27				367.687				12.8824				1.6103				275.899				16.1031				3.8663				1568.97				4.195
1732.17				1479.57				135.215				4.0862				2.6003				206.909				11.1441				11.0445				1273.4				12.9378
4497				1865.04				134.961				5.5698				2.1422				146.101				14.1388				5.9475				2366.75				6.5423
1791.04				1118.99				54.1859				2.182				0.7273				100.371				5.8186				23.2264				1099.36				2.1115
6851.85				2301.33				157.857				26.2496				2.8767				211.075				20.1366				10.5711				2001.8				4.9853
3258.45				1697.9				141.207				19.2555				2.1395				267.865				20.1113				8.2552				1774.07				8.6304
2439.7				1459.92				102.247				3.3708				1.4981				109.738				4.8689				4.6893				1323.22				4.6893
4051.04				2051.25				107.139				7.1707				4.6399				268.269				21.0904				8.7891				1612.57				4.8828
2416.58				1815.68				71.4286				4.4955				0.999				138.362				4.4955				37.619				1500.5				2.4115
3388.48				1356.6				140.081				5.1193				2.3269				127.051				33.5079				6.0982				1423.15				4.1386
3620.85				1860.85				200.425				8.9362				2.1277				267.66				34.4681				42.9752				1754.47				3.3058
3425.3				1523.08				39.7658				7.0816				0.5447				74.6289				8.171				21.8957				1864.09				3.826
1897.36				1631.89				91.3694				6.5852				2.0579				121.003				28.3986				11.8572				2814.75				9.1419
2365.45				1805.95				22.2025				1.3321				8.4369				37.3002				31.0835				31.8327				1773.54				4.0928
1582.31				1561.62				147.695				5.174				1.8815				121.355				28.222				15.5671				1747.41				10.3781
2812.47				1587.83				99.4557				5.4429				1.4844				208.313				12.8649				24.8733				1450.77				3.6849
2564.92				1600.99				64.5406				4.5558				0				62.6424				17.8436				17.8218				2487.47				1.9802
2220.87				1385.92				129.268				10.5957				2.543				209.796				3.3906				10.8196				1698.71				4.6885
1907.3				1090.96				152.375				20.2781				0.5794				252.028				14.4844				24.3327				1822.71				4.9659
3868.04				1930.01				164.85				15.6818				4.2073				309.811				61.1972				4.7529				2354.94				5.149
2468.21				1167.53				66.7733				5.9976				3.5986				169.132				4.7981				24.572				1310.68				5.2367
2825.29				1139.19				179.812				6.8938				1.149				203.366				4.0214				5.9102				976.616				2.3641
1694.52				1332.12				83.4562				3.175				0.4536				101.599				9.9785				5.9824				1043.66				4.4081
2604.83				1234.73				89.4927				5.4513				3.1799				233.499				21.351				24.8949				1476.86				3.3642
2133.44				1698.17				165.635				2.2011				4.9525				154.079				37.9695				15.6763				1408.72				1.2711
4830.09				1862.18				393.477				45.7654				5.2604				637.559				18.4114				5.9061				1628.09				0.9844
2995.47				1652.49				317.647				9.0498				0				272.398				15.3846				19.9005				1355.66				3.2396
1598.2				1254.68				85.3574				2.0819				1.3879				89.5212				20.8189				21.1946				1562.11				0.4817
1257.68				1569.22				60.4004				2.7816				5.1658				101.33				25.8291				10.4226				1429.34				0
1899.38				1750.34				143.201				6.1813				2.7473				103.022				31.9368				33.0544				1771.98				0
4175.44				1735.46				566.134				85.9452				9.0676				678.494				77.2718				8.5837				2169.13				0
3080.79				1346.87				64.418				5.3682				0				105.753				56.9026				8.4199				1932				1.8711
2206.56				1721.24				81.8533				6.9498				2.7027				113.513				7.722				22.413				1580.31				2.8612
1548.28				812.054				51.8471				1.9443				1.2962				39.5334				9.7213				4.1866				1753.73				3.8876
2463.05				1335.47				138.916				10.3448				6.8966				229.064				45.3202				27.4693				1945.32				2.3378
3303.42				1866.71				152.043				8.7073				1.3396				215.003				28.8011				28.4431				2413.93				6.487
2711.15				1777.87				67.9652				4.1442				2.0721				97.3891				124.741				5.2957				1151.68				5.2957
6270.54				2370.07				122.786				8.8609				2.5317				313.084				13.5023				8.9258				2202.56				2.7701
2557.53				1578.71				97.3097				5.7241				2.2896				121.351				6.2965				11.6345				1183.17				6.5153
1080.97				1353.74				49.5951				2.0243				1.0121				47.0648				1.5182				12.5125				571.356				2.002
2398.44				1409.64				114.954				6.3322				1.9484				166.098				10.716				24.9584				2298.59				0.8319
6019.57				1223.1				250.153				24.1324				1.7658				259.571				4.7088				29.3731				1725.18				2.192
12509.3				2661.29				54.5274				20.052				0.7036				95.3351				11.9609				12.6984				1955.25				0
987.805				1390.24				88.0759				0				9.4851				131.436				18.9702				6.0872				1558.27				0
3037.86				2267.37				271.533				13.0942				2.7567				184.008				5.5134				27.912				738.1				1.0735
665.391				1269				54.1279				0				0.5467				29.5243				30.0711				16.3447				831.602				2.9718
2092.12				1249.34				136.404				12.8432				0.8857				379.539				30.1151				9.4259				2371.57				3.1405
15071.9				2857.14				302.151				41.9654				4.1965				523.868				13.9885				3.6366				2008.74				1.0583
2013.69				1506.39				37.2331				5.6884				1.5514				53.264				18.0994				19.0579				1046.66				4.4013
4619.49				1734.98				224.299				20.0267				4.6729				271.696				19.3591				32.7622				1702.27				3.4486
21095.1				3383.15				240.613				33.6557				2.0093				360.166				37.6742				22.6786				2154.97				5.1348
2592.08				1456.19				54.6386				6.0153				1.5038				186.974				24.5623				4.1199				963.445				1.4981
4463.69				2081.45				119.234				23.0618				0.9814				510.795				29.4406				18.5595				2629.05				3.3745
3546.27				1663.03				200.759				15.6621				2.8477				520.645				17.5605				11.4885				1644.99				2.4975
4402.64				1808.89				204.928				39.0625				3.0048				353.966				12.0192				7.4462				1549.28				3.7231
5733.55				2396.02				101.95				8.1235				1.6247				275.792				7.3111				11.9149				1443.54				0.1617
3146.62				1905.55				172.462				11.7481				1.4098				284.305				8.9286				7.6263				2054.04				2.7237
1895.9				1454.32				56.4587				3.5287				0				150.725				12.0983				10.7009				1405.92				3.2926
1640.98				1283.13				52.5394				2.9189				5.8377				120.257				15.7618				3.9964				1056.63				6.6607
1764.78				1396.81				43.2906				5.5265				2.7632				104.542				6.9081				13.6406				1622.94				3.2926
8834.58				2386.48				127.371				22.9911				2.7589				222.095				8.7366				10.8857				1101.74				3.4636
2992.47				1166.21				148.485				42.2695				2.7096				248.198				13.006				7.2134				1824.09				2.4222
1782.85				1649.63				12.7737				2.5547				0.7299				60.5839				14.2336				12.7149				1858.76				1.6741
10090.9				3153.8				802.376				93.7948				15.9738				1664.14				38.0913				10.4287				2254.35				8.1112
4277.32				2036.3				30.6886				5.6138				0.3743				116.392				16.4671				21.419				1347.68				4.5898
2030.6				2207.61				259.719				5.7899				0.8271				276.261				12.4069				9.1963				1085.19				2.399
9678.07				2344.19				98.8056				11.9435				0.5429				160.695				8.1433				22.4047				1504.89				1.149
868.484				1250.31				53.0145				0.5957				1.1913				70.2888				16.6787				7.7106				1390.88				0.9071
1959.4				1235.47				51.3621				2.7763				5.5527				86.7604				9.7172				22.7139				1691.48				2.7257
1977.36				1429.56				51.5723				5.6604				5.0314				123.899				9.434				15.4079				1345.91				3.3017
2094.77				2294.97				93.6595				1.8858				3.7715				194.233				28.915				73.6454				1825.42				4.7344
3113.71				1632.72				76.5843				5.0337				5.0337				181.933				15.8202				23.5294				1326.38				1.81
2315.59				1693.43				67.4246				12.7325				11.8644				161.472				6.3663				7.6336				1763.17				2.0819
5434.3				1736.25				82.013				5.5918				4.6598				254.427				6.5238				13.1132				1487.42				4.7685
3556.39				2144.12				162.358				3.4969				2.9974				184.339				5.9948				16.4835				1446.73				4.4643
2677.6				1664.48				53.4208				5.6232				0				131.209				6.5604				89.4934				1060.92				8.6734
2493.34				1354.37				235.09				13.3179				3.4742				649.102				13.8969				3.2209				1834.97				4.8314
1968.82				1814.48				133.192				5.2854				2.1142				213.531				18.4989				12.7413				1273.26				3.861
																												0.6481								7.129
																												22.6601								7.8818
																												14.7354								79.0355
																												2.901								4.5586
																												27.4265								4.8904
																												11.4482								2.2896
																												5.0607								2.0243
																												11.6902								2.4355
																												40.0245								0.5886
																												6.3322								4.7281
																												10.8401								8.1301
																												26.1884								2.7567
																												3.2805								7.1077
																												15.5004								3.1001
																												44.7631								2.7977
																												2.5856								4.137
																												18.6916								5.3405
																												36.1673								4.5209
																												8.5216								2.0051
																												30.422								1.472
																												30.3749								3.3223
																												25.8413								7.8125
																												12.5914								5.2803
																												22.0865								1.4098
																												5.041								3.5287
																												7.0053								5.2539
																												6.9081								4.6054
																												13.3349								5.5179
																												20.5929								1.0838
																												3.6496								9.4891
																												174.483								5.7342
																												7.8593								4.8653
																												18.1969								4.1356
																												14.1151								4.3431
																												5.9567								3.574
																												10.4112								3.4704
																												8.1761								3.1447
																												8.8002								6.2859
																												21.573								3.236
																												13.6007								4.0513
																												12.1156								2.7959
																												19.483								2.4978
																												14.9953								0.9372
																												44.586								4.0533
																												13.7421								0.5285
