# Supplementary material for: Ectopic JAK–STAT activation enables the transition to a stem-like and multilineage state conferring AR-targeted therapy resistance
Source: Nat Cancer. 2022 Sep 5;3(9):1071–87. doi: 10.1038/s43018-022-00431-9 (PMC9499870; doi:10.1038/s43018-022-00431-9)
Supplement: Source Data Extended Data Fig. 6 — Statistical source data for Extended Data Fig. 6. [file 43018_2022_431_MOESM14_ESM.xlsx]

## Sheet: ED F6b
RNA-seq	MSKPCa2	MSKPCa7	MSKPCa17	MSKPCa1	MSKPCa4	MSKPCa8	MSKPCa9
JAK1	0.693213	1.04751	1.26425	1.07647	2.73484	1.25385	1.50633
STAT1	0.456446	1.23084	1.31272	1.98258	2.78789	1.55009	4.11672
STAT2	0.923222	1.22507	0.852465	2.68912	1.96199	1.14264	1.9921
STAT3	0.58671	1.38692	1.02637	1.44416	0.816077	2.40686	1.83494
IL6ST	0.563747	1.87684	0.55941	0.253252	2.25759	5.97832	2.93235

## Sheet: ED F6d
	Condition												Adjusted P Value
PDO	Veh			Enz			Filgotinib			Enz+Filgotinib			Vehicle vs. Filgotinib	Vehicle vs. Enzalutamide+Filgotinib
MSKPCa8	92.7273	98.1818	109.091	103.636	87.2727	98.1818	76.3636	65.4545	76.3636	54.5455	43.6364	60	0.0058	<0.0001
MSKPCa9	91.791	109.701	98.5075	105.224	118.657	107.463	76.1194	62.6866	51.4925	47.0149	47.0149	40.2985	0.0003	<0.0001
