# Supplementary material for: Ectopic JAK–STAT activation enables the transition to a stem-like and multilineage state conferring AR-targeted therapy resistance
Source: Nat Cancer. 2022 Sep 5;3(9):1071–87. doi: 10.1038/s43018-022-00431-9 (PMC9499870; doi:10.1038/s43018-022-00431-9)
Supplement: Source Data Extended Data Fig. 7 — Statistical source data for Extended Data Fig. 7. [file 43018_2022_431_MOESM15_ESM.xlsx]

## Sheet: ED F7a
Enzalutamide (log10)	sgNT			sgTP53/RB1				p-value
-2	96.9793	102.511	100.51	99.1243	100.099	100.777		<0.0001
-1	96.7194	103.36	100.901	91.6619	94.3807	93.1509
-0.69897	90.0786	90.3068	88.7266	94.4628	94.5163	89.8843
-0.30103	77.8363	78.7184	83.02	88.5779	91.7426	92.6007
0	71.7109	72.0033	67.397	90.6886	94.0199	81.2298
0.30103	66.7697	64.3007	66.764	90.9095	91.5163	86.8907
0.69897	64.5213	62.0788	64.5125	81.4768	85.1262	85.9158
1	59.6835	56.3694	55.7375	81.7856	77.8264	71.9065
1.30103	44.9013	45.6153	44.7294	57.931	56.6417	52.8498
1.69897	10.3062	10.7609	11.946	13.2352	12.6931	12.2593
2	1.33118	1.5021	1.5504	1.04039	1.01135	0.971375

## Sheet: ED F7b
Filgotinib (log10)	sgNT			sgTP53/RB1				p-value
-3	100.339	95.0911	104.57	96.181	100.83	102.989		<0.0001
-2	99.6852	100.344	99.9379	91.9568	95.8165	91.8807
-1.69897	98.8179	99.1694	95.8762	90.6986	93.3843	93.9839
-1.30103	100.975	98.3699	103.426	93.2228	98.2063	90.7491
-1	96.2751	93.3425	107.905	86.435	99.8472	90.2274
-0.69897	90.6904	88.2616	103.37	85.8766	95.8121	88.5276
-0.30103	96.5723	94.8933	95.1751	85.4599	88.5718	81.7053
0	89.0195	95.71	100.558	76.0795	76.5326	78.7471
0.30103	97.7866	87.6087	86.9266	58.7865	65.125	73.9397
0.69897	51.0064	51.1794	54.3961	29.386	29.7414	30.487
1	5.20676	4.54006	5.09835	1.74676	1.94356	1.56435

## Sheet: ED F7c
	Veh			Enz			Filg			Enz+Filg				shNT	p-value
shNT	82.2857	101.143	116.571	36	37.7143	34.2857	65.1429	70.2857	80.5714	37.7143	32.5714	32.5714		Vehicle vs. Enzalutamide	<0.0001
shTP53/RB1	116.625	96.7742	86.8486	111.662	99.2556	84.3672	69.4789	69.4789	59.5533	34.7395	17.3697	27.2953		Vehicle vs. Filgotinib	0.0305
														Vehicle vs. Enzalutamide+Filgotinib	<0.0001
														shTP53/RB1
														Vehicle vs. Enzalutamide	>0.9999
														Vehicle vs. Filgotinib	0.0072
														Vehicle vs. Enzalutamide+Filgotinib	<0.0001

## Sheet: ED F7d
		shNT+Veh			shNT+Filg			shTP53/RB1+Veh			shTP53/RB1+Filg				Bonferroni's multiple comparisons test	Adjusted P Value
TP53		1.21283	0.945546	0.841628	1.34969	1.10194	1.65318	0.080004	0.0848605	0.0748396	0.0301178	0.0361233	0.0243474		KRT5
RB1		1.51018	0.859013	0.630803	1.01054	1.18206	1.55111	0.116584	0.0917702	0.0651333	0.0133978	0.047494	0.0137021		shNT+Veh vs. shTP53/RB1+Veh	<0.0001
KRT5		1.17107	0.642232	1.1867	0.296563	0.294577	0.805494	8.04455	8.46669	11.5771	4.41276	3.86748	3.51467		shTP53/RB1+Veh vs. shTP53/RB1+Filg	<0.0001
TP63		0.480695	1.12443	1.39487	1.33806	1.03677	1.66763	4.24409	4.9423	6.88749	3.41591	3.65397	2.46244
ChgA		1.03283	1.02384	0.943322	1.81759	1.54083	1.74791	2.51262	2.73328	2.43501	0.907236	0.881663	0.977053		TP63
SYP		1.02117	0.893897	1.08494	2.24927	2.54088	1.38146	7.65216	8.93524	7.66622	3.71376	3.96881	3.24878		shNT+Veh vs. shTP53/RB1+Veh	<0.0001
ASCL1		1.0195	0.96352	1.01698	0.624537	0.601954	0.700177	2.67422	2.69221	2.65305	0.637802	0.545752	0.677467		shTP53/RB1+Veh vs. shTP53/RB1+Filg	<0.0001
															ChgA
															shNT+Veh vs. shTP53/RB1+Veh	0.005
															shTP53/RB1+Veh vs. shTP53/RB1+Filg	0.0029
															SYP
															shNT+Veh vs. shTP53/RB1+Veh	<0.0001
															shTP53/RB1+Veh vs. shTP53/RB1+Filg	<0.0001
															ASCL1
															shNT+Veh vs. shTP53/RB1+Veh	0.0023
															shTP53/RB1+Veh vs. shTP53/RB1+Filg	0.0001

## Sheet: ED F7e
Du145
Day	Vehicle			Filgotinib					p value
0	30	30	30	30	30	30
3	60	69	73	41	38	41
6	360	397.5	337.5	165	150	150
9	1825	1825	1650	1000	850	800			0.0018

## Sheet: ED F7f
PC3									p-value
Day	Vehicle			Filgotinib
0	30	30	30	30	30	30
3	84	91	104	57	53	42
6	682.5	667.5	652.5	295	235	270
9	2400	2625	3075	700	825	950			0.0231
