# Supplementary material for: Ectopic JAK–STAT activation enables the transition to a stem-like and multilineage state conferring AR-targeted therapy resistance
Source: Nat Cancer. 2022 Sep 5;3(9):1071–87. doi: 10.1038/s43018-022-00431-9 (PMC9499870; doi:10.1038/s43018-022-00431-9)
Supplement: Source Data Extended Data Fig. 8 — Statistical source data for Extended Data Fig. 8. [file 43018_2022_431_MOESM16_ESM.xlsx]

## Sheet: ED F8c
Enz	Filg	Rux	Flu	Nic	Flu+Nic	Filg+Flu	Filg+Nic	Rux+Flu	Rux+Nic	Filg+Flu+Nic	Rux+Flu+Nic	Veh			p-value
100.77	57.8693	36.6154	67.0102	77.31	48.11	49.22	63.7334	28.8184	39.0529	44	29.5829	101.88		Enz vs. Filg	<0.0001
97.27	57.4314	35.463	72.3899	73.6	47.61	47.51	60.8626	30.3548	36.3894	39.57	27.9794	106.1		Enz vs. Rux	<0.0001
101.96	58.3332	37.8733	69.0953	83.57	46.06	44.49	60.2749	30.3551	37.6904	40.25	26.5069	92.02		Enz vs. Flu	<0.0001
														Enz vs. Nic	<0.0001
														Enz vs. Flu+Nic	<0.0001
														Enz vs. Veh	>0.9999
														Filg vs. Rux	<0.0001
														Filg vs. Filg+Flu	0.0104
														Filg vs. Filg+Nic	>0.9999
														Filg vs. Filg+Flu+Nic	<0.0001
														Filg vs. Veh	<0.0001
														Rux vs. Rux+Flu	0.704
														Rux vs. Rux+Nic	>0.9999
														Rux vs. Rux+Flu+Nic	0.1089
														Rux vs. Veh	<0.0001
														Flu vs. Nic	0.1051
														Flu vs. Flu+Nic	<0.0001
														Flu vs. Veh	<0.0001
														Nic vs. Veh	<0.0001

## Sheet: ED F8d
	sgNT			shCHD1-XE-1			shCHD1-XE-3			sgCHD1-XE-4					p-value
JAK1	0.858957	1.12151	1.01953	36.4379	31.3123	28.0247	11.8428	13.5618	12.0811	10.2522	14.5936	11.9113		JAK1
JAK2	1.00576	1.0189	0.975336	7.555	6.95122	7.10161	2.7042	3.15509	2.84007	4.37297	4.27226	3.98594		sgNT vs. shCHD1-XE-1	0.0185
STAT1	1.00373	0.931056	1.06522	5.14982	5.77233	5.09908	2.2676	2.93532	2.20278	3.88474	3.92327	3.86339		sgNT vs. shCHD1-XE-3	0.0055
STAT2	0.942021	1.05261	1.00537	27.7404	25.8445	30.0157	12.0223	14.1318	12.0131	10.8755	10.83	15.5461		sgNT vs. sgCHD1-XE-4	0.0365
STAT3	0.991206	1.01637	0.992421	59.1298	60.0656	56.6897	15.2356	16.7187	14.7448	53.0391	49.7869	48.2151
														JAK2
														sgNT vs. shCHD1-XE-1	0.0024
														sgNT vs. shCHD1-XE-3	0.0138
														sgNT vs. sgCHD1-XE-4	0.0035
														STAT1
														sgNT vs. shCHD1-XE-1	0.0057
														sgNT vs. shCHD1-XE-3	0.0661
														sgNT vs. sgCHD1-XE-4	<0.0001
														STAT2
														sgNT vs. shCHD1-XE-1	0.006
														sgNT vs. shCHD1-XE-3	0.0106
														sgNT vs. sgCHD1-XE-4	0.0547
														STAT3
														sgNT vs. shCHD1-XE-1	0.0009
														sgNT vs. shCHD1-XE-3	0.005
														sgNT vs. sgCHD1-XE-4	0.0025

## Sheet: ED F8e
shCHD1-XE-1	Veh			Enz			Filg			Enz+Filg			Rux			Enz+Rux
Day 0	1	1	1	1	1	1	1	1	1	1	1	1	1	1	1	1	1	1
Day 3	1.43333	1.43333	1.46667	1.83333	1.86667	1.9	1.16667	1.2	1	1.5	1.4	1.46667	0.666667	0.7	0.633333	0.6	0.666667	0.7
Day 7	6.3	6.5	5.9	7.2	6.5	6.4	4.1	3.6	3.6	2.8	2.5	2	3.1	3.6	3.7	2.1	1.7	1.8
Day 7	p-value
Veh vs. Enz+Filg	0.0015
Veh vs. Enz+Rux	0.0004

## Sheet: ED F8f
shCHD1-XE-3	Veh			Enz			Filg			Enz+Filg			Rux			Enz+Rux
Day 0	1	1	1	1	1	1	1	1	1	1	1	1	1	1	1	1	1	1
Day 3	2.96667	2.7	2.6	2.73333	1.73333	1.8	2	1.7	1.53333	1.36667	1.06667	1.16667	1.1	0.966667	0.866667	0.833333	0.666667	0.7
Day 7	6.3	6.7	7.2	7.8	4.4	4.4	4.6	4.1	3.8	4.2	3.5	3.7	3.5	3.1	3.4	3.2	1.7	1.8
Day 7
Veh vs. Enz+Filg	0.0057
Veh vs. Enz+Rux	0.0176

## Sheet: ED F8g
sgCHD1-XE-4	Veh			Enz			Filg			Enz+Filg			Rux			Enz+Rux
Day 0	1	1	1	1	1	1	1	1	1	1	1	1	1	1	1	1	1	1
Day 3	1.3	1.1	1.16667	1.46667	1.4	1.6	0.633333	0.666667	0.633333	0.5	0.466667	0.5	0.366667	0.5	0.533333	0.366667	0.466667	0.466667
Day 7	5.6	6	6.6	5.6	6.8	7.2	3.8	4.3	4.3	2.3	1.9	1.8	2.7	3	3.1	0.8	1.1	1.4
Day 7
Veh vs. Enz+Filg	0.0054
Veh vs. Enz+Rux	0.0022
