# Supplementary material for: Ectopic JAK–STAT activation enables the transition to a stem-like and multilineage state conferring AR-targeted therapy resistance
Source: Nat Cancer. 2022 Sep 5;3(9):1071–87. doi: 10.1038/s43018-022-00431-9 (PMC9499870; doi:10.1038/s43018-022-00431-9)
Supplement: Source Data Extended Data Fig. 9 — Statistical source data for Extended Data Fig. 9. [file 43018_2022_431_MOESM17_ESM.xlsx]

## Sheet: ED F9a
ChIP	Sample									Adjusted P Value
Histone marker	sgNT			sgTP53/RB1			SOX2-OE			sgNT vs. sgTP53/RB1	sgNT vs. SOX2-OE
IgG	0.00052793	0.00082662	0.00063613	0.00041784	0.00162591	0.00088762	0.00283702	0.00081317	0.00231999	>0.9999	>0.9999
H3K27ac	0.0190009	0.018385	0.0193203	0.559036	0.686453	0.54555	0.783088	0.898714	0.955215	<0.0001	<0.0001

## Sheet: ED F9b
ChIP	Sample									Adjusted P Value
Histone marker	sgNT			sgTP53/RB1			SOX2-OE			sgNT vs. sgTP53/RB1	sgNT vs. SOX2-OE
IgG	0.00263	0.000789026	0.000957	0.001594	0.00156941	0.001618	0.001626	0.000256455	0.001909	>0.9999	>0.9999
H3K27me3	3.09808	2.37198	1.96686	1.80941	1.16154	1.71508	0.969391	1.67092	0.964016	0.0087	0.0008

## Sheet: ED F9d
	hESC	mCRPC
JAK1	0	2.17677
STAT5B	0.737104	1.81086
STAT6	0	0.752681
SOS1	0	2.03546
SOS2	0	1.97577
CREBBP	0	1.95847
IFNAR2	0	1.06704
IL15RA	0	0.778153
PIM1	0	0.778153
IL20RA	0	0.502333
LIFR	0.951078	1.77491
LEPR	0	1.28151
AKT1	0.903884	1.93961

## Sheet: ED F9e
													Adjusted P Value
	Vehicle			Enzalutamide			Filgotinib			Enzalutamide+Filgotinib			Vehicle vs. Enzalutamide	Vehicle vs. Filgotinib	Vehicle vs. Enzalutamide+Filgotinib	Enzalutamide vs. Filgotinib	Filgotinib vs. Enzalutamide+Filgotinib
Ctrl	0.9	1.00909	1.1	0.518182	0.454545	0.545455	0.890909	0.754545	0.772727	0.390909	0.436364	0.390909	<0.0001	0.0309	<0.0001	0.0009	<0.0001
Sox2-OE	0.969231	0.969231	1.04615	1.07692	1.10769	1.12308	0.723077	0.461538	0.461538	0.369231	0.415385	0.369231	0.5744	<0.0001	<0.0001	<0.0001	0.0951

## Sheet: ED F9f
qPCR	Sample												Adjusted P Value
Target	Parental+Veh			Parental+Filg			SOX2-OE+Veh			SOX2-OE+Filg			Parental+Veh vs. SOX2-OE+Veh	SOX2-OE+Veh vs. SOX2-OE+Filg
KRT5	0.90888	0.968159	1.12296	0.217956	0.16922	0.228703	6.27281	6.15911	6.28881	0.501745	0.34667	0.465833	<0.0001	<0.0001
TP63	1.05011	1.06809	0.8818	1.51686	1.9048	1.48057	4.72569	4.91074	5.57814	0.26793	0.497451	0.655983	0.0083	0.0025
CHGA	0.607301	0.9819	1.4108	1.97821	2.13732	2.48383	9.18485	11.4153	9.89107	0.306533	1.10217	0.51904	0.0069	0.0061
NSE	1.06726	0.958288	0.974448	0.458445	0.487745	0.411528	6.71478	6.55228	5.53298	1.49203	1.42576	1.45599	0.0138	0.0173
SYP	0.947124	1.07149	0.98139	0.908744	0.776523	0.912715	2.16889	2.3586	1.85823	0.516634	0.553066	0.516666	0.0367	0.0236
ASCL1	0.879057	0.966248	1.1547	0.426345	0.465774	0.383412	71.4927	77.6311	53.3616	1.16918	1.60059	1.43661	0.0354	0.0357
CDH2	0.543609	1.31636	1.14003	0.391813	0.488821	1.32829	956.313	969.599	913.678	1.92985	1.1116	1.62218	0.001	0.001
WNT5A	0.918883	1.10612	0.975001	1.81486	1.91803	1.80612	2.2428	2.41972	2.5425	1.04496	1.01477	1.02167	0.0013	0.011
EPAS1	0.913454	1.05185	1.03469	0.562846	0.596661	0.580994	2.49921	2.54335	2.46244	0.634322	0.586531	0.708662	0.0002	<0.0001
TGFB	1.07208	0.881351	1.04657	0.554945	1.03387	1.1644	4.38975	4.15103	4.3676	1.2515	1.32124	1.65379	<0.0001	0.0004
SMAD2	1.00782	1.02746	0.964725	1.41984	1.40862	1.53424	8.09872	7.33492	7.33142	0.513218	0.545013	0.499234	0.0043	0.0038
