# Supplementary material for: Ectopic JAK–STAT activation enables the transition to a stem-like and multilineage state conferring AR-targeted therapy resistance
Source: Nat Cancer. 2022 Sep 5;3(9):1071–87. doi: 10.1038/s43018-022-00431-9 (PMC9499870; doi:10.1038/s43018-022-00431-9)
Supplement: Source Data Extended Data Fig. 10 — Statistical source data for Extended Data Fig. 10. [file 43018_2022_431_MOESM18_ESM.xlsx]

## Sheet: ED F10a
Nubmer of cells expressed high AR score genes (top 20%)				P-values
sgNT+Veh	8221			sgNT+veh vs sgNT+Enz
sgNT+Enz	851			p<0.0001
sgTP53/RB1+Veh	1619		sgTP53/RB1+Veh vs sgTP53/RB1/JAK1+Veh
sgTP53/RB1+Enz	640			p<0.0001
sgTP53/RB1/JAK1+Veh	5535
sgTP53/RB1/JAK1+Enz	493

## Sheet: ED F10h
Percentage of cells in each phase
	G1-phase	G2-M-phase	S-phase		p-value G1-phase vs 4-1
Cluster 4-1	90	8.5	1.5		NA
Cluster 4-2	16	54	30		p<0.0001
Cluster 4-3	5	86	9		p<0.0001
